# Supplementary material for: A key to the North American genera of Stipeae (Poaceae, Pooideae) with descriptions and taxonomic names for species of Eriocoma, Neotrinia, Oloptum, and five new genera: Barkworthia, ×Eriosella, Pseudoeriocoma, Ptilagrostiella, and Thorneochloa
Source: PhytoKeys. 2019 Jul 16;126:89–125. doi: 10.3897/phytokeys.126.34096 (PMC6650443; doi:10.3897/phytokeys.126.34096)
Supplement: XML Treatment for Barkworthia [file phytokeys.126.34096-treatment1.xml]

<!DOCTYPE tp:taxon-treatment
  PUBLIC "-//TaxonX//DTD Taxonomic Treatment Publishing DTD v0 20100105//EN" "tax-treatment-NSO.dtd">
<tp:taxon-treatment xmlns:tp="http://www.plazi.org/taxpub"><tp:treatment-meta><kwd-group><label>Taxon classification</label><kwd><named-content xmlns:xlink="http://www.w3.org/1999/xlink" content-type="kingdom">Plantae</named-content></kwd><kwd><named-content xmlns:xlink="http://www.w3.org/1999/xlink" content-type="order">Poales</named-content></kwd><kwd><named-content xmlns:xlink="http://www.w3.org/1999/xlink" content-type="family">Poaceae</named-content></kwd></kwd-group><mixed-citation publication-type="journal"><person-group><name><surname>Peterson</surname><given-names>Paul M.</given-names></name><name><surname>Romaschenko</surname><given-names>Konstantin</given-names></name><name><surname>Soreng</surname><given-names>Robert J.</given-names></name><name><surname>Reyna</surname><given-names>Jesus Valdés</given-names></name></person-group><article-title>A key to the North American genera of <tp:taxon-name><tp:taxon-name-part taxon-name-part-type="tribe">Stipeae</tp:taxon-name-part></tp:taxon-name> (<tp:taxon-name><tp:taxon-name-part taxon-name-part-type="family">Poaceae</tp:taxon-name-part></tp:taxon-name>, <tp:taxon-name><tp:taxon-name-part taxon-name-part-type="subfamily">Pooideae</tp:taxon-name-part></tp:taxon-name>) with descriptions and taxonomic names for species of <italic><tp:taxon-name><tp:taxon-name-part taxon-name-part-type="genus" reg="Eriocoma">Eriocoma</tp:taxon-name-part></tp:taxon-name></italic>, <italic><tp:taxon-name><tp:taxon-name-part taxon-name-part-type="genus" reg="Neotrinia">Neotrinia</tp:taxon-name-part></tp:taxon-name></italic>, <italic><tp:taxon-name><tp:taxon-name-part taxon-name-part-type="genus" reg="Oloptum">Oloptum</tp:taxon-name-part></tp:taxon-name></italic>, and five new genera: <italic><tp:taxon-name><tp:taxon-name-part taxon-name-part-type="genus" reg="Barkworthia">Barkworthia</tp:taxon-name-part></tp:taxon-name></italic>, ×<italic><tp:taxon-name><tp:taxon-name-part taxon-name-part-type="genus" reg="Eriosella">Eriosella</tp:taxon-name-part></tp:taxon-name></italic>, <italic><tp:taxon-name><tp:taxon-name-part taxon-name-part-type="genus" reg="Pseudoeriocoma">Pseudoeriocoma</tp:taxon-name-part></tp:taxon-name></italic>, <italic><tp:taxon-name><tp:taxon-name-part taxon-name-part-type="genus" reg="Ptilagrostiella">Ptilagrostiella</tp:taxon-name-part></tp:taxon-name></italic>, and <italic><tp:taxon-name><tp:taxon-name-part taxon-name-part-type="genus" reg="Thorneochloa">Thorneochloa</tp:taxon-name-part></tp:taxon-name></italic></article-title><source>PhytoKeys</source><day>16</day><month>7</month><year>2019</year><volume>126</volume><fpage>89</fpage><lpage>125</lpage><pub-id pub-id-type="doi">10.3897/phytokeys.126.34096</pub-id></mixed-citation></tp:treatment-meta><tp:nomenclature><tp:taxon-name>
            <tp:taxon-name-part taxon-name-part-type="genus" reg="Barkworthia">Barkworthia</tp:taxon-name-part>
            <object-id xmlns:xlink="http://www.w3.org/1999/xlink" content-type="ipni" xlink:type="simple">urn:lsid:ipni.org:names:77199063-1</object-id>
          </tp:taxon-name><tp:taxon-authority>Romasch., P.M.Peterson &amp; Soreng, gen. nov.</tp:taxon-authority></tp:nomenclature><tp:treatment-sec sec-type="material" id="SECID0EYBAI"><title>Type.</title><p><italic><tp:taxon-name><tp:taxon-name-part taxon-name-part-type="genus" reg="Barkworthia">Barkworthia</tp:taxon-name-part><tp:taxon-name-part taxon-name-part-type="species" reg="stillmanii">stillmanii</tp:taxon-name-part></tp:taxon-name></italic> (Bol.) Romasch., P.M. Peterson &amp; Soreng (≡ <italic><tp:taxon-name><tp:taxon-name-part taxon-name-part-type="genus" reg="Stipa">Stipa</tp:taxon-name-part><tp:taxon-name-part taxon-name-part-type="species" reg="stillmanii">stillmanii</tp:taxon-name-part></tp:taxon-name></italic> Bol.).</p></tp:treatment-sec><tp:treatment-sec sec-type="diagnosis" id="SECID0EUCAI"><title>Diagnosis.</title><p><italic><tp:taxon-name><tp:taxon-name-part taxon-name-part-type="genus" reg="Barkworthia">Barkworthia</tp:taxon-name-part></tp:taxon-name></italic> differs from <italic><tp:taxon-name><tp:taxon-name-part taxon-name-part-type="genus" reg="Piptatherum">Piptatherum</tp:taxon-name-part></tp:taxon-name></italic> P. Beauv. in having spikelets with a pilose callus, paleas with prolonged veins, and 2-lobed lemma apices with lobes 1–3 mm long; and differs from <italic><tp:taxon-name><tp:taxon-name-part taxon-name-part-type="genus" reg="Achnatherum">Achnatherum</tp:taxon-name-part></tp:taxon-name></italic> in having saw-like lemma epidermal pattern, not the maize-like pattern characteristic of all achnatheroid grasses.</p></tp:treatment-sec><tp:treatment-sec sec-type="description" id="SECID0EPDAI"><title>Description.</title><p>Plants short-rhizomatous perennials. Culms 60–150 cm tall with 2–5 puberulent nodes, 2–5 mm thick below, often geniculate. Leaf sheaths mostly glabrous or distally ciliate; collars glabrous or pubescent; ligules 0.2–0.5 mm long, membranous, apex truncate; blades 15–30 cm long; 3–7 mm wide, scabrous. Panicles 10–24 cm long, 1.5–3 cm wide, contracted; branches appressed, ascending, lower branches 2–3.5 cm long. Spikelets 14–18 mm long, lanceolate, subterete with one fertile floret without rachilla extension, disarticulation above the glumes; glumes 14–18 mm long, single-awned, the awns 2–3 mm long; lower glumes 1–3-veined, upper glumes 3–5-veined; florets 8–10 mm long, fusiform; calluses 0.5–1.2 mm long, rounded, pilose; lemmas 3-veined, evenly hairy, the hairs about 1.5 mm long, apex 2-lobed, the lobes 1–3 mm long with awnlike tips, narrow; lemma epidermal pattern saw-like; fundamental cells of variable length with sinuous sidewalls 2–7 times longer than silica cells irregularly alternating; silica bodies elongated-rectangular with straight or very shallow contracted sidewalls; cork cells not prominent; lemmatal awns 18–30 mm long, terminal, awned from the sinus, scabrous, 1 or 2-geniculate, persistent; paleas as long or longer than lemmas, 2-veined, hairy, the veins 1–3 mm prolonged reaching almost to the tip of the lemma lobes; anthers 4–6 mm long, penicillate, 3 in number; lodicules 3; stigmas 2. Caryopses fusiform, pericarp adherent, hilum linear.</p></tp:treatment-sec><tp:treatment-sec sec-type="etymology" id="SECID0EUDAI"><title>Etymology.</title><p>The generic name honors Mary Elizabeth Barkworth, a well-known American agrostologist, who has contributed many papers investigating the taxonomy of the <tp:taxon-name><tp:taxon-name-part taxon-name-part-type="tribe">Stipeae</tp:taxon-name-part></tp:taxon-name>.</p></tp:treatment-sec></tp:taxon-treatment>
