# Supplementary material for: A key to the North American genera of Stipeae (Poaceae, Pooideae) with descriptions and taxonomic names for species of Eriocoma, Neotrinia, Oloptum, and five new genera: Barkworthia, ×Eriosella, Pseudoeriocoma, Ptilagrostiella, and Thorneochloa
Source: PhytoKeys. 2019 Jul 16;126:89–125. doi: 10.3897/phytokeys.126.34096 (PMC6650443; doi:10.3897/phytokeys.126.34096)
Supplement: XML Treatment for Eriocoma [file phytokeys.126.34096-treatment3.xml]

<!DOCTYPE tp:taxon-treatment
  PUBLIC "-//TaxonX//DTD Taxonomic Treatment Publishing DTD v0 20100105//EN" "tax-treatment-NSO.dtd">
<tp:taxon-treatment xmlns:tp="http://www.plazi.org/taxpub"><tp:treatment-meta><kwd-group><label>Taxon classification</label><kwd><named-content xmlns:xlink="http://www.w3.org/1999/xlink" content-type="kingdom">Plantae</named-content></kwd><kwd><named-content xmlns:xlink="http://www.w3.org/1999/xlink" content-type="order">Poales</named-content></kwd><kwd><named-content xmlns:xlink="http://www.w3.org/1999/xlink" content-type="family">Poaceae</named-content></kwd></kwd-group><mixed-citation publication-type="journal"><person-group><name><surname>Peterson</surname><given-names>Paul M.</given-names></name><name><surname>Romaschenko</surname><given-names>Konstantin</given-names></name><name><surname>Soreng</surname><given-names>Robert J.</given-names></name><name><surname>Reyna</surname><given-names>Jesus Valdés</given-names></name></person-group><article-title>A key to the North American genera of <tp:taxon-name><tp:taxon-name-part taxon-name-part-type="tribe">Stipeae</tp:taxon-name-part></tp:taxon-name> (<tp:taxon-name><tp:taxon-name-part taxon-name-part-type="family">Poaceae</tp:taxon-name-part></tp:taxon-name>, <tp:taxon-name><tp:taxon-name-part taxon-name-part-type="subfamily">Pooideae</tp:taxon-name-part></tp:taxon-name>) with descriptions and taxonomic names for species of <italic><tp:taxon-name><tp:taxon-name-part taxon-name-part-type="genus" reg="Eriocoma">Eriocoma</tp:taxon-name-part></tp:taxon-name></italic>, <italic><tp:taxon-name><tp:taxon-name-part taxon-name-part-type="genus" reg="Neotrinia">Neotrinia</tp:taxon-name-part></tp:taxon-name></italic>, <italic><tp:taxon-name><tp:taxon-name-part taxon-name-part-type="genus" reg="Oloptum">Oloptum</tp:taxon-name-part></tp:taxon-name></italic>, and five new genera: <italic><tp:taxon-name><tp:taxon-name-part taxon-name-part-type="genus" reg="Barkworthia">Barkworthia</tp:taxon-name-part></tp:taxon-name></italic>, ×<italic><tp:taxon-name><tp:taxon-name-part taxon-name-part-type="genus" reg="Eriosella">Eriosella</tp:taxon-name-part></tp:taxon-name></italic>, <italic><tp:taxon-name><tp:taxon-name-part taxon-name-part-type="genus" reg="Pseudoeriocoma">Pseudoeriocoma</tp:taxon-name-part></tp:taxon-name></italic>, <italic><tp:taxon-name><tp:taxon-name-part taxon-name-part-type="genus" reg="Ptilagrostiella">Ptilagrostiella</tp:taxon-name-part></tp:taxon-name></italic>, and <italic><tp:taxon-name><tp:taxon-name-part taxon-name-part-type="genus" reg="Thorneochloa">Thorneochloa</tp:taxon-name-part></tp:taxon-name></italic></article-title><source>PhytoKeys</source><day>16</day><month>7</month><year>2019</year><volume>126</volume><fpage>89</fpage><lpage>125</lpage><pub-id pub-id-type="doi">10.3897/phytokeys.126.34096</pub-id></mixed-citation></tp:treatment-meta><tp:nomenclature><tp:taxon-name>
            <tp:taxon-name-part taxon-name-part-type="genus" reg="Eriocoma">Eriocoma</tp:taxon-name-part>
          </tp:taxon-name><tp:taxon-authority>Nutt., Gen. N. Amer. Pl. 1: 40. 1818</tp:taxon-authority><tp:nomenclature-citation-list><tp:nomenclature-citation><tp:taxon-name>
                <tp:taxon-name-part taxon-name-part-type="genus" reg="Eriocoma"/>
              </tp:taxon-name><comment>= <tp:taxon-name><tp:taxon-name-part taxon-name-part-type="genus" reg="Fendleria">Fendleria</tp:taxon-name-part></tp:taxon-name> Steud., Syn. Pl. Glumac. 1: 419. 1854. Type: <tp:taxon-name><tp:taxon-name-part taxon-name-part-type="genus" reg="Fendleria">Fendleria</tp:taxon-name-part><tp:taxon-name-part taxon-name-part-type="species" reg="rhynchelytroides">rhynchelytroides</tp:taxon-name-part></tp:taxon-name> Steud. (= <tp:taxon-name><tp:taxon-name-part taxon-name-part-type="genus" reg="Eriocoma">Eriocoma</tp:taxon-name-part><tp:taxon-name-part taxon-name-part-type="species" reg="hymenoides">hymenoides</tp:taxon-name-part></tp:taxon-name>). </comment></tp:nomenclature-citation></tp:nomenclature-citation-list></tp:nomenclature><tp:treatment-sec sec-type="material" id="SECID0ECMAI"><title>Type.</title><p><italic><tp:taxon-name><tp:taxon-name-part taxon-name-part-type="genus" reg="Eriocoma">Eriocoma</tp:taxon-name-part><tp:taxon-name-part taxon-name-part-type="species" reg="hymenoides">hymenoides</tp:taxon-name-part></tp:taxon-name></italic> (Roem. &amp; Schult.) Rydb. (≡ <italic><tp:taxon-name><tp:taxon-name-part taxon-name-part-type="genus" reg="Stipa">Stipa</tp:taxon-name-part><tp:taxon-name-part taxon-name-part-type="species" reg="hymenoides">hymenoides</tp:taxon-name-part></tp:taxon-name></italic> Roem. &amp; Schult.).</p></tp:treatment-sec><tp:treatment-sec sec-type="description" id="SECID0E5MAI"><title>Description.</title><p>Plants perennial, sometimes short rhizomatous, tightly to loosely cespitose. Culms 10–230 cm tall, erect, unbranched above, nodes glabrous or pubescent, nodes 2–4 (5). Leaf sheaths glabrous, pubescent or pilose, glabrous or distally ciliate; collars glabrous or with a tufts of hairs; ligules 0.1–10 mm long, hyaline to membranous, apex truncate, obtuse, acute or narrowly acute; blades 0.1–7 mm wide, flat, convolute or involute, smooth, scabrous, glabrous or hairy. Panicles 2.5–60 cm long, up to 15 cm wide, usually contracted, sometimes open with divergent branches; branches straight, sometimes flexuous. Spikelets 5–21 mm long, usually lanceolate, sometimes obovoid, subterete, rarely laterally compressed, with one fertile floret without rachilla extension, disarticulation above the glumes; glumes 5–21 mm long, longer than the florets, unawned, 1(3)-veined, apex usually acuminate, sometimes acute; florets 2.5–10 mm long, usually fusiform, sometimes obovoid; calluses 0.3–2 mm long, blunt, sharp, or acute, hairy; lemmas usually coriaceous, sometimes indurate, usually evenly hairy, sometimes glabrous, or distally or with longer or shorter hairs than the body, apex usually entire or 2-lobed with lobes less than 2.1 mm long; lemma epidermal pattern maize-like; fundamental cells square with roundish corners and straight sidewalls subequal to silica cells or shorter, often regularly alternating; silica bodies square-cornered or sometimes rounded without contractions; cork cells scarce to absent; lemmatal awns 3–80 mm long, 1 or 2-geniculate; paleas ¼ to as long or longer than the lemma, 2-veined, usually hairy, sometimes glabrous, veins usually not prolonged, but if prolonged then not more than 0.3 mm long; anthers 1–5 mm long, usually penicillate, 3 in number; lodicules 2 or 3; stigmas 2. Caryopses fusiform, pericarp adherent, hilum linear.</p></tp:treatment-sec><tp:treatment-sec sec-type="distribution" id="SECID0EDNAI"><title>Distribution.</title><p>There are 27 species of <italic><tp:taxon-name><tp:taxon-name-part taxon-name-part-type="genus" reg="Eriocoma">Eriocoma</tp:taxon-name-part></tp:taxon-name></italic>, all occurring in western North America (Canada, Mexico, and the USA) and only <italic><tp:taxon-name><tp:taxon-name-part taxon-name-part-type="genus" reg="Eriocoma">E.</tp:taxon-name-part><tp:taxon-name-part taxon-name-part-type="species" reg="hymenoides">hymenoides</tp:taxon-name-part></tp:taxon-name></italic> extends its range into northeastern USA (<xref ref-type="bibr" rid="B12">Gleason and Cronquist 1991</xref>).</p></tp:treatment-sec><tp:treatment-sec sec-type="comments" id="SECID0E6NAI"><title>Comments.</title><p>Within our earlier and unpublished molecular analyses of <italic><tp:taxon-name><tp:taxon-name-part taxon-name-part-type="genus" reg="Eriocoma">Eriocoma</tp:taxon-name-part></tp:taxon-name></italic> there are three separate clades of <italic><tp:taxon-name><tp:taxon-name-part taxon-name-part-type="genus" reg="Eriocoma">E.</tp:taxon-name-part><tp:taxon-name-part taxon-name-part-type="species" reg="lobata">lobata</tp:taxon-name-part></tp:taxon-name></italic> and one undescribed species (<xref ref-type="bibr" rid="B26">Romaschenko et al. 2012</xref>, <xref ref-type="bibr" rid="B27">2014</xref>; <xref ref-type="bibr" rid="B43">Valdés Reyna et al. 2013</xref>; Romaschenko et al. in prep.). Species now included in <italic><tp:taxon-name><tp:taxon-name-part taxon-name-part-type="genus" reg="Eriocoma">Eriocoma</tp:taxon-name-part></tp:taxon-name></italic> were placed in <italic><tp:taxon-name><tp:taxon-name-part taxon-name-part-type="genus" reg="Oryzopsis">Oryzopsis</tp:taxon-name-part></tp:taxon-name></italic> or <italic><tp:taxon-name><tp:taxon-name-part taxon-name-part-type="genus" reg="Stipa">Stipa</tp:taxon-name-part></tp:taxon-name></italic> (<xref ref-type="bibr" rid="B16">Hitchcock 1951</xref>), in <italic><tp:taxon-name><tp:taxon-name-part taxon-name-part-type="genus" reg="Stipa">Stipa</tp:taxon-name-part></tp:taxon-name></italic> (<xref ref-type="bibr" rid="B8">Espejo Serna et al. 2000</xref>), in <italic><tp:taxon-name><tp:taxon-name-part taxon-name-part-type="genus" reg="Achnatherum">Achnatherum</tp:taxon-name-part></tp:taxon-name></italic> (<xref ref-type="bibr" rid="B3">Barkworth 2007</xref>; <xref ref-type="bibr" rid="B6">Dávila et al. 2018</xref>), or in <italic><tp:taxon-name><tp:taxon-name-part taxon-name-part-type="genus" reg="Achnatherum">Achnatherum</tp:taxon-name-part></tp:taxon-name></italic> or <italic><tp:taxon-name><tp:taxon-name-part taxon-name-part-type="genus" reg="Eriocoma">Eriocoma</tp:taxon-name-part></tp:taxon-name></italic> (<xref ref-type="bibr" rid="B29">Sánchez-Ken 2018</xref>).</p><!--PageBreak--></tp:treatment-sec><ref-list><ref id="B12"><mixed-citation xmlns:xlink="http://www.w3.org/1999/xlink" xlink:type="simple"><person-group><name name-style="western"><surname>Gleason</surname><given-names>HA</given-names></name><name name-style="western"><surname>Cronquist</surname><given-names>A</given-names></name></person-group> (<year>1991</year>) <source>Manual of vascular plants of northeastern United States and adjacent Canada.</source><publisher-name>The New York Botanical Garden</publisher-name>, <publisher-loc>Bronx, New York</publisher-loc>, <size units="page">910 pp</size>.</mixed-citation></ref><ref id="B26"><mixed-citation xmlns:xlink="http://www.w3.org/1999/xlink" xlink:type="simple"><person-group><name name-style="western"><surname>Romaschenko</surname><given-names>K</given-names></name><name name-style="western"><surname>Peterson</surname><given-names>PM</given-names></name><name name-style="western"><surname>Soreng</surname><given-names>RJ</given-names></name><name name-style="western"><surname>Garcia-Jacas</surname><given-names>N</given-names></name><name name-style="western"><surname>Futorna</surname><given-names>O</given-names></name><name name-style="western"><surname>Susanna</surname><given-names>A</given-names></name></person-group> (<year>2012</year>) <article-title>Systematics and evolution of the needle grasses (<tp:taxon-name><tp:taxon-name-part taxon-name-part-type="family">Poaceae</tp:taxon-name-part></tp:taxon-name>: <tp:taxon-name><tp:taxon-name-part taxon-name-part-type="subfamily">Pooideae</tp:taxon-name-part></tp:taxon-name>: <tp:taxon-name><tp:taxon-name-part taxon-name-part-type="tribe">Stipeae</tp:taxon-name-part></tp:taxon-name>) based on analysis of multiple chloroplast loci, ITS, and lemma micromorphology.</article-title><source>Taxon</source><volume>61</volume>(<issue>1</issue>): <fpage>18</fpage>–<lpage>44</lpage>. <ext-link xlink:type="simple" ext-link-type="doi" xlink:href="10.1002/tax.611002">https://doi.org/10.1002/tax.611002</ext-link></mixed-citation></ref><ref id="B27"><mixed-citation xmlns:xlink="http://www.w3.org/1999/xlink" xlink:type="simple"><person-group><name name-style="western"><surname>Romaschenko</surname><given-names>K</given-names></name><name name-style="western"><surname>Peterson</surname><given-names>PM</given-names></name><name name-style="western"><surname>Soreng</surname><given-names>RJ</given-names></name><name name-style="western"><surname>Valdés Reyna</surname><given-names>J</given-names></name></person-group> (<year>2014</year>) A molecular phylogeny and classification of <italic><tp:taxon-name><tp:taxon-name-part taxon-name-part-type="genus">Eriocoma</tp:taxon-name-part></tp:taxon-name></italic> and <italic><tp:taxon-name><tp:taxon-name-part taxon-name-part-type="genus">Ptilostipa</tp:taxon-name-part></tp:taxon-name></italic> (<tp:taxon-name><tp:taxon-name-part taxon-name-part-type="family">Poaceae</tp:taxon-name-part></tp:taxon-name>: <tp:taxon-name><tp:taxon-name-part taxon-name-part-type="tribe">Stipeae</tp:taxon-name-part></tp:taxon-name>). Botany2014, New Frontiers in Botany, Systematics Section, held at the Boise Convention Centre, Boise, Idaho (Abstract 26–31 July 2014) <ext-link xlink:type="simple" ext-link-type="uri" xlink:href="http://2014.botanyconference.org/engine/search/index.php?func=detail%26aid=233">http://2014.botanyconference.org/engine/search/index.php?func=detail&amp;aid=233</ext-link></mixed-citation></ref><ref id="B43"><mixed-citation xmlns:xlink="http://www.w3.org/1999/xlink" xlink:type="simple"><person-group><name name-style="western"><surname>Valdés Reyna</surname><given-names>J</given-names></name><name name-style="western"><surname>Romaschenko</surname><given-names>K</given-names></name><name name-style="western"><surname>Peterson</surname><given-names>PM</given-names></name><name name-style="western"><surname>Soreng</surname><given-names>RJ</given-names></name></person-group> (<year>2013</year>) A molecular phylogeny and classification of <italic><tp:taxon-name><tp:taxon-name-part taxon-name-part-type="genus">Eriocoma</tp:taxon-name-part></tp:taxon-name></italic> and <italic><tp:taxon-name><tp:taxon-name-part taxon-name-part-type="genus">Pseudoeriocoma</tp:taxon-name-part></tp:taxon-name></italic> (<tp:taxon-name><tp:taxon-name-part taxon-name-part-type="family">Poaceae</tp:taxon-name-part></tp:taxon-name>: <tp:taxon-name><tp:taxon-name-part taxon-name-part-type="tribe">Stipeae</tp:taxon-name-part></tp:taxon-name>). Monocots V, 5<sup>th</sup> International Conference on Comparative Biology of Monocotyledons, New York, held at Fordham University Campus, Keating Hall Auditorium (Abstract 8 July 2013). <ext-link xlink:type="simple" ext-link-type="uri" xlink:href="https://www.regonline.com/builder/site/Default.aspx?EventID=1060172">https://www.regonline.com/builder/site/Default.aspx?EventID=1060172</ext-link></mixed-citation></ref><ref id="B16"><mixed-citation xmlns:xlink="http://www.w3.org/1999/xlink" xlink:type="simple"><person-group><name name-style="western"><surname>Hitchcock</surname><given-names>AS</given-names></name></person-group> (<year>1951</year>) <article-title>Manual of Grasses of the United States (revised by A. Chase).</article-title><source>US Department of Agriculture Miscellaneous Publication</source><volume>200</volume>: <fpage>1</fpage>–<lpage>1051</lpage>. <ext-link xlink:type="simple" ext-link-type="doi" xlink:href="10.5962/bhl.title.65332">https://doi.org/10.5962/bhl.title.65332</ext-link></mixed-citation></ref><ref id="B8"><mixed-citation xmlns:xlink="http://www.w3.org/1999/xlink" xlink:type="simple"><person-group><name name-style="western"><surname>Espejo Serna</surname><given-names>A</given-names></name><name name-style="western"><surname>López-Ferrari</surname><given-names>AR</given-names></name><name name-style="western"><surname>Valdés-Reyna</surname><given-names>J</given-names></name></person-group> (<year>2000</year>) <article-title><tp:taxon-name><tp:taxon-name-part taxon-name-part-type="family">Poaceae</tp:taxon-name-part></tp:taxon-name>.</article-title> In: <person-group><name name-style="western"><surname>Espejo Serna</surname><given-names>A</given-names></name><name name-style="western"><surname>López-Ferrari</surname><given-names>AR</given-names></name></person-group> (<role>Eds</role>) <issue-title>Las Monocotyledóneas Mexicanus: una synopsis florística, Partes IX–XI.</issue-title><source>Consejo Nacional de la Flora de México, A.C., Univerisidad Autónoma Metropolitana-Izapalapa, and Comisión Nacional para el conocimiento &amp; uso de la Biodiversidad, México, 10</source>, <fpage>8</fpage>–<lpage>236</lpage>.</mixed-citation></ref><ref id="B3"><mixed-citation xmlns:xlink="http://www.w3.org/1999/xlink" xlink:type="simple"><person-group><name name-style="western"><surname>Barkworth</surname><given-names>ME</given-names></name></person-group> (<year>2007</year>) <article-title>10. <tp:taxon-name><tp:taxon-name-part taxon-name-part-type="tribe">Stipeae</tp:taxon-name-part></tp:taxon-name> Dumort.</article-title> In: <person-group><name name-style="western"><surname>Barkworth</surname><given-names>ME</given-names></name><name name-style="western"><surname>Capels</surname><given-names>KM</given-names></name><name name-style="western"><surname>Long</surname><given-names>S</given-names></name><name name-style="western"><surname>Anderton</surname><given-names>LK</given-names></name><name name-style="western"><surname>Piep</surname><given-names>MB</given-names></name></person-group> (<role>Eds</role>) <issue-title>Magnoliophyta: Commelinidae (in part): Poaceae, part 1.</issue-title><source>Oxford Universtiy Press, New York</source>, <fpage>109</fpage>–<lpage>186</lpage>.</mixed-citation></ref><ref id="B6"><mixed-citation xmlns:xlink="http://www.w3.org/1999/xlink" xlink:type="simple"><person-group><name name-style="western"><surname>Dávila</surname><given-names>P</given-names></name><name name-style="western"><surname>Mejia-Saulés</surname><given-names>MT</given-names></name><name name-style="western"><surname>Soriano-Martínez</surname><given-names>AM</given-names></name><name name-style="western"><surname>Herrera-Arrieta</surname><given-names>Y</given-names></name></person-group> (<year>2018</year>) <article-title>Conocimiento taxonómico de la familia <tp:taxon-name><tp:taxon-name-part taxon-name-part-type="family">Poaceae</tp:taxon-name-part></tp:taxon-name> en México.</article-title><source>Botanical Sciences</source><volume>96</volume>(<issue>3</issue>): <fpage>462</fpage>–<lpage>514</lpage>. <ext-link xlink:type="simple" ext-link-type="doi" xlink:href="10.17129/botsci.1894">https://doi.org/10.17129/botsci.1894</ext-link></mixed-citation></ref><ref id="B29"><mixed-citation xmlns:xlink="http://www.w3.org/1999/xlink" xlink:type="simple"><person-group><name name-style="western"><surname>Sánchez-Ken</surname><given-names>JG</given-names></name></person-group> (<year>2018</year>) <article-title>Riqueza de especies, clasificación y listado de las gramíneas (<tp:taxon-name><tp:taxon-name-part taxon-name-part-type="family">Poaceae</tp:taxon-name-part></tp:taxon-name>) de México.</article-title><source>Acta Botánica Mexicana</source><volume>126</volume>: <fpage>1</fpage>–<lpage>115</lpage>. <ext-link xlink:type="simple" ext-link-type="doi" xlink:href="10.21829/abm126.2019.1379">https://doi.org/10.21829/abm126.2019.1379</ext-link></mixed-citation></ref></ref-list></tp:taxon-treatment>
