# Supplementary material for: A key to the North American genera of Stipeae (Poaceae, Pooideae) with descriptions and taxonomic names for species of Eriocoma, Neotrinia, Oloptum, and five new genera: Barkworthia, ×Eriosella, Pseudoeriocoma, Ptilagrostiella, and Thorneochloa
Source: PhytoKeys. 2019 Jul 16;126:89–125. doi: 10.3897/phytokeys.126.34096 (PMC6650443; doi:10.3897/phytokeys.126.34096)
Supplement: XML Treatment for Eriocoma hymenoides [file phytokeys.126.34096-treatment13.xml]

<!DOCTYPE tp:taxon-treatment
  PUBLIC "-//TaxonX//DTD Taxonomic Treatment Publishing DTD v0 20100105//EN" "tax-treatment-NSO.dtd">
<tp:taxon-treatment xmlns:tp="http://www.plazi.org/taxpub"><tp:treatment-meta><kwd-group><label>Taxon classification</label><kwd><named-content xmlns:xlink="http://www.w3.org/1999/xlink" content-type="kingdom">Plantae</named-content></kwd><kwd><named-content xmlns:xlink="http://www.w3.org/1999/xlink" content-type="order">Poales</named-content></kwd><kwd><named-content xmlns:xlink="http://www.w3.org/1999/xlink" content-type="family">Poaceae</named-content></kwd></kwd-group><mixed-citation publication-type="journal"><person-group><name><surname>Peterson</surname><given-names>Paul M.</given-names></name><name><surname>Romaschenko</surname><given-names>Konstantin</given-names></name><name><surname>Soreng</surname><given-names>Robert J.</given-names></name><name><surname>Reyna</surname><given-names>Jesus Valdés</given-names></name></person-group><article-title>A key to the North American genera of <tp:taxon-name><tp:taxon-name-part taxon-name-part-type="tribe">Stipeae</tp:taxon-name-part></tp:taxon-name> (<tp:taxon-name><tp:taxon-name-part taxon-name-part-type="family">Poaceae</tp:taxon-name-part></tp:taxon-name>, <tp:taxon-name><tp:taxon-name-part taxon-name-part-type="subfamily">Pooideae</tp:taxon-name-part></tp:taxon-name>) with descriptions and taxonomic names for species of <italic><tp:taxon-name><tp:taxon-name-part taxon-name-part-type="genus" reg="Eriocoma">Eriocoma</tp:taxon-name-part></tp:taxon-name></italic>, <italic><tp:taxon-name><tp:taxon-name-part taxon-name-part-type="genus" reg="Neotrinia">Neotrinia</tp:taxon-name-part></tp:taxon-name></italic>, <italic><tp:taxon-name><tp:taxon-name-part taxon-name-part-type="genus" reg="Oloptum">Oloptum</tp:taxon-name-part></tp:taxon-name></italic>, and five new genera: <italic><tp:taxon-name><tp:taxon-name-part taxon-name-part-type="genus" reg="Barkworthia">Barkworthia</tp:taxon-name-part></tp:taxon-name></italic>, ×<italic><tp:taxon-name><tp:taxon-name-part taxon-name-part-type="genus" reg="Eriosella">Eriosella</tp:taxon-name-part></tp:taxon-name></italic>, <italic><tp:taxon-name><tp:taxon-name-part taxon-name-part-type="genus" reg="Pseudoeriocoma">Pseudoeriocoma</tp:taxon-name-part></tp:taxon-name></italic>, <italic><tp:taxon-name><tp:taxon-name-part taxon-name-part-type="genus" reg="Ptilagrostiella">Ptilagrostiella</tp:taxon-name-part></tp:taxon-name></italic>, and <italic><tp:taxon-name><tp:taxon-name-part taxon-name-part-type="genus" reg="Thorneochloa">Thorneochloa</tp:taxon-name-part></tp:taxon-name></italic></article-title><source>PhytoKeys</source><day>16</day><month>7</month><year>2019</year><volume>126</volume><fpage>89</fpage><lpage>125</lpage><pub-id pub-id-type="doi">10.3897/phytokeys.126.34096</pub-id></mixed-citation></tp:treatment-meta><tp:nomenclature><tp:taxon-name>
            <tp:taxon-name-part taxon-name-part-type="genus" reg="Eriocoma">Eriocoma</tp:taxon-name-part>
            <tp:taxon-name-part taxon-name-part-type="species" reg="hymenoides">hymenoides</tp:taxon-name-part>
          </tp:taxon-name><tp:taxon-authority>(Roem. &amp; Schult.) Rydb., Bull. Torrey Bot. Club 39(3): 102. 1912.</tp:taxon-authority><tp:nomenclature-citation-list><tp:nomenclature-citation><tp:taxon-name>
                <tp:taxon-name-part taxon-name-part-type="genus" reg="Stipa">Stipa</tp:taxon-name-part>
                <tp:taxon-name-part taxon-name-part-type="species" reg="hymenoides">hymenoides</tp:taxon-name-part>
              </tp:taxon-name><comment>Roem. &amp; Schult., Syst. Veg. 2: 339. 1817 [Basionym] ≡ <tp:taxon-name><tp:taxon-name-part taxon-name-part-type="genus" reg="Stipa">Stipa</tp:taxon-name-part><tp:taxon-name-part taxon-name-part-type="species" reg="membranacea">membranacea</tp:taxon-name-part></tp:taxon-name> Pursh, Fl. Amer. Sept. II: 728. 1814 nom. illeg., non <tp:taxon-name><tp:taxon-name-part taxon-name-part-type="genus" reg="Stipa">Stipa</tp:taxon-name-part><tp:taxon-name-part taxon-name-part-type="species" reg="membranacea">membranacea</tp:taxon-name-part></tp:taxon-name> L. ≡ <tp:taxon-name><tp:taxon-name-part taxon-name-part-type="genus" reg="Oryzopsis">Oryzopsis</tp:taxon-name-part><tp:taxon-name-part taxon-name-part-type="species" reg="membranacea">membranacea</tp:taxon-name-part></tp:taxon-name> Vasey, U.S.D.A. Div. Bot. Bull. 12(2): 10, t. 10. 1891, nom. illeg. superfl. ≡ <tp:taxon-name><tp:taxon-name-part taxon-name-part-type="genus" reg="Eriocoma">Eriocoma</tp:taxon-name-part><tp:taxon-name-part taxon-name-part-type="species" reg="membranacea">membranacea</tp:taxon-name-part></tp:taxon-name> (Vasey) Beal, Grass. N. Amer. 2: 232. 1896, nom. illeg. superfl. ≡ <tp:taxon-name><tp:taxon-name-part taxon-name-part-type="genus" reg="Oryzopsis">Oryzopsis</tp:taxon-name-part><tp:taxon-name-part taxon-name-part-type="species" reg="hymenoides">hymenoides</tp:taxon-name-part></tp:taxon-name> (Roem. &amp; Schult.) Ricker ex Piper, Contr. U.S. Natl. Herb. 11: 109. 1906 ≡ <tp:taxon-name><tp:taxon-name-part taxon-name-part-type="genus" reg="Achnatherum">Achnatherum</tp:taxon-name-part><tp:taxon-name-part taxon-name-part-type="species" reg="hymenoides">hymenoides</tp:taxon-name-part></tp:taxon-name> (Roem. &amp; Schult.) Barkworth, Phytologia 74(1): 7–8. 1993. Type: USA, on the banks of the Missouri River, <italic>J. Bradbury no. 12</italic> (lectotype: K-000912825 [image!] <bold>designated here</bold>; isolectotype: PH-00008181 [image!]). Fig. <xref ref-type="fig" rid="F1">1G–L</xref>.</comment></tp:nomenclature-citation><tp:nomenclature-citation><tp:taxon-name>
                <tp:taxon-name-part taxon-name-part-type="genus" reg="Eriocoma"/>
                <tp:taxon-name-part taxon-name-part-type="species" reg="hymenoides"/>
              </tp:taxon-name><comment>= <tp:taxon-name><tp:taxon-name-part taxon-name-part-type="genus" reg="Eriocoma">Eriocoma</tp:taxon-name-part><tp:taxon-name-part taxon-name-part-type="species" reg="cuspidata">cuspidata</tp:taxon-name-part></tp:taxon-name> Nutt., Gen. N. Amer. Pl. 1: 40. 1818 ≡ <tp:taxon-name><tp:taxon-name-part taxon-name-part-type="genus" reg="Milium">Milium</tp:taxon-name-part><tp:taxon-name-part taxon-name-part-type="species" reg="cuspidatum">cuspidatum</tp:taxon-name-part></tp:taxon-name> (Nutt.) Spreng., Syst. Veg. 1: 251. 1824 ≡ <tp:taxon-name><tp:taxon-name-part taxon-name-part-type="genus" reg="Urachne">Urachne</tp:taxon-name-part><tp:taxon-name-part taxon-name-part-type="species" reg="lanata">lanata</tp:taxon-name-part></tp:taxon-name> Trin. &amp; Rupr., Mem. Acad. Imp. Sci. Saint-Petersbourg, Ser. 6, Sci. Math., Seconde Pt. Sci. Nat. 3,1(2–3): 126. 1834, nom. Illeg. superfl. ≡ <tp:taxon-name><tp:taxon-name-part taxon-name-part-type="genus" reg="Eriocoma">Eriocoma</tp:taxon-name-part><tp:taxon-name-part taxon-name-part-type="species" reg="membranacea">membranacea</tp:taxon-name-part></tp:taxon-name> Steud., Nomencl. Bot. (ed 2) 1: 586. 1840, nom. inval., as syn. of <tp:taxon-name><tp:taxon-name-part taxon-name-part-type="genus" reg="Urachne">Urachne</tp:taxon-name-part><tp:taxon-name-part taxon-name-part-type="species" reg="lanata">lanata</tp:taxon-name-part></tp:taxon-name> Trin. ≡ <tp:taxon-name><tp:taxon-name-part taxon-name-part-type="genus" reg="Oryzopsis">Oryzopsis</tp:taxon-name-part><tp:taxon-name-part taxon-name-part-type="species" reg="cuspidata">cuspidata</tp:taxon-name-part></tp:taxon-name> (Nutt.) Benth. ex Vasey, Grass. U.S. 23. 1883. Type: USA, Platte Plains, <italic>T. Nuttall s.n.</italic> (lectotype: BM-001042144 [image!]) <bold>designated here</bold>; isolectotype: LE-TRIN 1466.01 ex PH!). </comment></tp:nomenclature-citation><tp:nomenclature-citation><tp:taxon-name>
                <tp:taxon-name-part taxon-name-part-type="genus" reg="Eriocoma"/>
                <tp:taxon-name-part taxon-name-part-type="species" reg="hymenoides"/>
              </tp:taxon-name><comment>= <tp:taxon-name><tp:taxon-name-part taxon-name-part-type="genus" reg="Fendleria">Fendleria</tp:taxon-name-part><tp:taxon-name-part taxon-name-part-type="species" reg="rhynchelytroides">rhynchelytroides</tp:taxon-name-part></tp:taxon-name> Steud., Syn. Pl. Glumac. 1: 420. 1854. Type: USA, New Mexico, near Santa Fe, 1847, <italic>A. Fendler 979</italic> (lectotype: P-01941338 [image!] <bold>designated here</bold> ; isolectotypes: GH-00023719 [image!], K-000912824 [image!], NY [image!], S14-1154 [image!], US-823154 [image!], W-0029207 [image!], W-0029208 [image!], W-18890236595 [image!]. </comment></tp:nomenclature-citation></tp:nomenclature-citation-list></tp:nomenclature><tp:treatment-sec><!--Section generated to contain objects referenced in tp:taxon-treatment.--><fig id="F1" position="float" orientation="portrait"><object-id xmlns:xlink="http://www.w3.org/1999/xlink" content-type="arpha" xlink:type="simple">98b7aa45-a594-5fb2-8a97-b1b122a1d071</object-id><object-id xmlns:xlink="http://www.w3.org/1999/xlink" content-type="doi" xlink:type="simple">10.3897/phytokeys.126.34096.figure1</object-id><label>Figure 1.</label><caption><p><italic><tp:taxon-name><tp:taxon-name-part taxon-name-part-type="genus" reg="Barkworthia">Barkworthia</tp:taxon-name-part><tp:taxon-name-part taxon-name-part-type="species" reg="stillmanii">stillmanii</tp:taxon-name-part></tp:taxon-name></italic>: <bold>A</bold> habit <bold>B</bold> ligule <bold>C</bold> panicle <bold>D</bold> glumes <bold>E</bold> floret <bold>F</bold> floret (close up). <italic><tp:taxon-name><tp:taxon-name-part taxon-name-part-type="genus" reg="Eriocoma">Eriocoma</tp:taxon-name-part><tp:taxon-name-part taxon-name-part-type="species" reg="hymenoides">hymenoides</tp:taxon-name-part></tp:taxon-name></italic>: <bold>G</bold> culm and panicle <bold>H</bold> panicle branch <bold>I</bold> glumes <bold>J</bold> floret <bold>K</bold> lemma awn <bold>L</bold> floret base (callus).</p></caption><graphic xmlns:xlink="http://www.w3.org/1999/xlink" xlink:href="phytokeys-126-089-g001.jpg" position="float" orientation="portrait" xlink:type="simple" id="oo_317891.jpg"><uri content-type="original_file" xlink:type="simple">https://binary.pensoft.net/fig/317891</uri></graphic></fig></tp:treatment-sec></tp:taxon-treatment>
