# Supplementary material for: A key to the North American genera of Stipeae (Poaceae, Pooideae) with descriptions and taxonomic names for species of Eriocoma, Neotrinia, Oloptum, and five new genera: Barkworthia, ×Eriosella, Pseudoeriocoma, Ptilagrostiella, and Thorneochloa
Source: PhytoKeys. 2019 Jul 16;126:89–125. doi: 10.3897/phytokeys.126.34096 (PMC6650443; doi:10.3897/phytokeys.126.34096)
Supplement: XML Treatment for Eriosella caduca [file phytokeys.126.34096-treatment37.xml]

<!DOCTYPE tp:taxon-treatment
  PUBLIC "-//TaxonX//DTD Taxonomic Treatment Publishing DTD v0 20100105//EN" "tax-treatment-NSO.dtd">
<tp:taxon-treatment xmlns:tp="http://www.plazi.org/taxpub"><tp:treatment-meta><kwd-group><label>Taxon classification</label><kwd><named-content xmlns:xlink="http://www.w3.org/1999/xlink" content-type="kingdom">Plantae</named-content></kwd><kwd><named-content xmlns:xlink="http://www.w3.org/1999/xlink" content-type="order">Poales</named-content></kwd><kwd><named-content xmlns:xlink="http://www.w3.org/1999/xlink" content-type="family">Poaceae</named-content></kwd></kwd-group><mixed-citation publication-type="journal"><person-group><name><surname>Peterson</surname><given-names>Paul M.</given-names></name><name><surname>Romaschenko</surname><given-names>Konstantin</given-names></name><name><surname>Soreng</surname><given-names>Robert J.</given-names></name><name><surname>Reyna</surname><given-names>Jesus Valdés</given-names></name></person-group><article-title>A key to the North American genera of <tp:taxon-name><tp:taxon-name-part taxon-name-part-type="tribe">Stipeae</tp:taxon-name-part></tp:taxon-name> (<tp:taxon-name><tp:taxon-name-part taxon-name-part-type="family">Poaceae</tp:taxon-name-part></tp:taxon-name>, <tp:taxon-name><tp:taxon-name-part taxon-name-part-type="subfamily">Pooideae</tp:taxon-name-part></tp:taxon-name>) with descriptions and taxonomic names for species of <italic><tp:taxon-name><tp:taxon-name-part taxon-name-part-type="genus" reg="Eriocoma">Eriocoma</tp:taxon-name-part></tp:taxon-name></italic>, <italic><tp:taxon-name><tp:taxon-name-part taxon-name-part-type="genus" reg="Neotrinia">Neotrinia</tp:taxon-name-part></tp:taxon-name></italic>, <italic><tp:taxon-name><tp:taxon-name-part taxon-name-part-type="genus" reg="Oloptum">Oloptum</tp:taxon-name-part></tp:taxon-name></italic>, and five new genera: <italic><tp:taxon-name><tp:taxon-name-part taxon-name-part-type="genus" reg="Barkworthia">Barkworthia</tp:taxon-name-part></tp:taxon-name></italic>, ×<italic><tp:taxon-name><tp:taxon-name-part taxon-name-part-type="genus" reg="Eriosella">Eriosella</tp:taxon-name-part></tp:taxon-name></italic>, <italic><tp:taxon-name><tp:taxon-name-part taxon-name-part-type="genus" reg="Pseudoeriocoma">Pseudoeriocoma</tp:taxon-name-part></tp:taxon-name></italic>, <italic><tp:taxon-name><tp:taxon-name-part taxon-name-part-type="genus" reg="Ptilagrostiella">Ptilagrostiella</tp:taxon-name-part></tp:taxon-name></italic>, and <italic><tp:taxon-name><tp:taxon-name-part taxon-name-part-type="genus" reg="Thorneochloa">Thorneochloa</tp:taxon-name-part></tp:taxon-name></italic></article-title><source>PhytoKeys</source><day>16</day><month>7</month><year>2019</year><volume>126</volume><fpage>89</fpage><lpage>125</lpage><pub-id pub-id-type="doi">10.3897/phytokeys.126.34096</pub-id></mixed-citation></tp:treatment-meta><tp:nomenclature><label>×</label><tp:taxon-name>
            <tp:taxon-name-part taxon-name-part-type="genus" reg="Eriosella">Eriosella</tp:taxon-name-part>
            <tp:taxon-name-part taxon-name-part-type="species" reg="caduca">caduca</tp:taxon-name-part>
            <object-id xmlns:xlink="http://www.w3.org/1999/xlink" content-type="ipni" xlink:type="simple">urn:lsid:ipni.org:names:77199096-1</object-id>
          </tp:taxon-name><tp:taxon-authority>(Beal) Romasch., comb. nov.</tp:taxon-authority><tp:nomenclature-citation-list><tp:nomenclature-citation><tp:taxon-name>
                <tp:taxon-name-part taxon-name-part-type="genus" reg="Oryzopsis">Oryzopsis</tp:taxon-name-part>
                <tp:taxon-name-part taxon-name-part-type="species" reg="caduca">caduca</tp:taxon-name-part>
              </tp:taxon-name><comment>Beal, Bot. Gaz. 15(5): 111. 1890 [Basionym] ≡ <tp:taxon-name><tp:taxon-name-part taxon-name-part-type="genus" reg="Eriocoma">Eriocoma</tp:taxon-name-part><tp:taxon-name-part taxon-name-part-type="species" reg="caduca">caduca</tp:taxon-name-part></tp:taxon-name> (Beal) Rydb., Mem. New York Bot. Gard. 1: 25. 1900 ≡ <tp:taxon-name><tp:taxon-name-part taxon-name-part-type="genus" reg="Stipa">Stipa</tp:taxon-name-part><tp:taxon-name-part taxon-name-part-type="species" reg="caduca">caduca</tp:taxon-name-part></tp:taxon-name> (Beal) Scribn., Contr. U.S. Natl. Herb. 3(1): 54. 1892 ≡ ×<tp:taxon-name><tp:taxon-name-part taxon-name-part-type="genus" reg="Stiporyzopsis">Stiporyzopsis</tp:taxon-name-part><tp:taxon-name-part taxon-name-part-type="species" reg="caduca">caduca</tp:taxon-name-part></tp:taxon-name> (Beal) B.L. Johnson &amp; Rogler, Amer. J. Bot. 30: 55, f. 10, 14, 28–33. 1943 ≡ ×<tp:taxon-name><tp:taxon-name-part taxon-name-part-type="genus" reg="Achnella">Achnella</tp:taxon-name-part><tp:taxon-name-part taxon-name-part-type="species" reg="caduca">caduca</tp:taxon-name-part></tp:taxon-name> (Beal) Barkworth, Phytologia 74(1): 15. 1993. Type: USA, Montana, Belt Mts., Sixteen Mile Cr., 11 Jul 1883, <italic>F.L. Scribner s.n.</italic> (holotype: US-745838!).</comment></tp:nomenclature-citation></tp:nomenclature-citation-list></tp:nomenclature><tp:treatment-sec sec-type="comments" id="SECID0E56DI"><title>Comments.</title><p>×<italic><tp:taxon-name><tp:taxon-name-part taxon-name-part-type="genus" reg="Eriosella">Eriosella</tp:taxon-name-part><tp:taxon-name-part taxon-name-part-type="species" reg="caduca">caduca</tp:taxon-name-part></tp:taxon-name></italic> is thought to be a hybrid between <italic><tp:taxon-name><tp:taxon-name-part taxon-name-part-type="genus" reg="Eriocoma">Eriocoma</tp:taxon-name-part><tp:taxon-name-part taxon-name-part-type="species" reg="hymenoides">hymenoides</tp:taxon-name-part></tp:taxon-name></italic> and <italic><tp:taxon-name><tp:taxon-name-part taxon-name-part-type="genus" reg="Nassella">Nassella</tp:taxon-name-part><tp:taxon-name-part taxon-name-part-type="species" reg="viridula">viridula</tp:taxon-name-part></tp:taxon-name></italic>. It can be separated from <italic><tp:taxon-name><tp:taxon-name-part taxon-name-part-type="genus" reg="Eriocoma">E.</tp:taxon-name-part><tp:taxon-name-part taxon-name-part-type="species" reg="hymenoides">hymenoides</tp:taxon-name-part></tp:taxon-name></italic> in having shorter hairs on the lemma and panicles with ascending branches (not divergent), and from <italic><tp:taxon-name><tp:taxon-name-part taxon-name-part-type="genus" reg="Nassella">N.</tp:taxon-name-part><tp:taxon-name-part taxon-name-part-type="species" reg="viridula">viridula</tp:taxon-name-part></tp:taxon-name></italic> in having longer lemma hairs, paleas 2/3–3/4 as long as the lemma, and readily deciduous lemmatal awns (<xref ref-type="bibr" rid="B3">Barkworth 2007</xref>). Another species similar to ×<italic><tp:taxon-name><tp:taxon-name-part taxon-name-part-type="genus" reg="Eriosella">Eriosella</tp:taxon-name-part><tp:taxon-name-part taxon-name-part-type="species" reg="caduca">caduca</tp:taxon-name-part></tp:taxon-name></italic> is <italic><tp:taxon-name><tp:taxon-name-part taxon-name-part-type="genus" reg="Eriocoma">Eriocoma</tp:taxon-name-part><tp:taxon-name-part taxon-name-part-type="species" reg="bloomeri">bloomeri</tp:taxon-name-part></tp:taxon-name></italic>. However, the latter species has glabrous sheaths, shorter ligules, 5-veined lemmas, awns with a sub-plumose lower section below the bend, and anthers with more numerous apical hairs (<xref ref-type="bibr" rid="B19">Johnson and Rogler 1943</xref>).</p></tp:treatment-sec><ref-list><ref id="B3"><mixed-citation xmlns:xlink="http://www.w3.org/1999/xlink" xlink:type="simple"><person-group><name name-style="western"><surname>Barkworth</surname><given-names>ME</given-names></name></person-group> (<year>2007</year>) <article-title>10. <tp:taxon-name><tp:taxon-name-part taxon-name-part-type="tribe">Stipeae</tp:taxon-name-part></tp:taxon-name> Dumort.</article-title> In: <person-group><name name-style="western"><surname>Barkworth</surname><given-names>ME</given-names></name><name name-style="western"><surname>Capels</surname><given-names>KM</given-names></name><name name-style="western"><surname>Long</surname><given-names>S</given-names></name><name name-style="western"><surname>Anderton</surname><given-names>LK</given-names></name><name name-style="western"><surname>Piep</surname><given-names>MB</given-names></name></person-group> (<role>Eds</role>) <issue-title>Magnoliophyta: Commelinidae (in part): Poaceae, part 1.</issue-title><source>Oxford Universtiy Press, New York</source>, <fpage>109</fpage>–<lpage>186</lpage>.</mixed-citation></ref><ref id="B19"><mixed-citation xmlns:xlink="http://www.w3.org/1999/xlink" xlink:type="simple"><person-group><name name-style="western"><surname>Johnson</surname><given-names>BL</given-names></name><name name-style="western"><surname>Rogler</surname><given-names>GA</given-names></name></person-group> (<year>1943</year>) A cyto-taxonomic study of an intergeneric hybrid between <italic><tp:taxon-name><tp:taxon-name-part taxon-name-part-type="genus">Oryzopsis</tp:taxon-name-part><tp:taxon-name-part taxon-name-part-type="species">hymenoides</tp:taxon-name-part></tp:taxon-name></italic> and <italic><tp:taxon-name><tp:taxon-name-part taxon-name-part-type="genus">Stipa</tp:taxon-name-part><tp:taxon-name-part taxon-name-part-type="species">viridula</tp:taxon-name-part></tp:taxon-name></italic>. American Journal of Botany 30(1): 49–56. <ext-link xlink:type="simple" ext-link-type="doi" xlink:href="10.1002/j.1537-2197.1943.tb14731.x">https://doi.org/10.1002/j.1537-2197.1943.tb14731.x</ext-link></mixed-citation></ref></ref-list></tp:taxon-treatment>
