# Supplementary material for: A key to the North American genera of Stipeae (Poaceae, Pooideae) with descriptions and taxonomic names for species of Eriocoma, Neotrinia, Oloptum, and five new genera: Barkworthia, ×Eriosella, Pseudoeriocoma, Ptilagrostiella, and Thorneochloa
Source: PhytoKeys. 2019 Jul 16;126:89–125. doi: 10.3897/phytokeys.126.34096 (PMC6650443; doi:10.3897/phytokeys.126.34096)
Supplement: XML Treatment for Neotrinia [file phytokeys.126.34096-treatment38.xml]

<!DOCTYPE tp:taxon-treatment
  PUBLIC "-//TaxonX//DTD Taxonomic Treatment Publishing DTD v0 20100105//EN" "tax-treatment-NSO.dtd">
<tp:taxon-treatment xmlns:tp="http://www.plazi.org/taxpub"><tp:treatment-meta><kwd-group><label>Taxon classification</label><kwd><named-content xmlns:xlink="http://www.w3.org/1999/xlink" content-type="kingdom">Plantae</named-content></kwd><kwd><named-content xmlns:xlink="http://www.w3.org/1999/xlink" content-type="order">Poales</named-content></kwd><kwd><named-content xmlns:xlink="http://www.w3.org/1999/xlink" content-type="family">Poaceae</named-content></kwd></kwd-group><mixed-citation publication-type="journal"><person-group><name><surname>Peterson</surname><given-names>Paul M.</given-names></name><name><surname>Romaschenko</surname><given-names>Konstantin</given-names></name><name><surname>Soreng</surname><given-names>Robert J.</given-names></name><name><surname>Reyna</surname><given-names>Jesus Valdés</given-names></name></person-group><article-title>A key to the North American genera of <tp:taxon-name><tp:taxon-name-part taxon-name-part-type="tribe">Stipeae</tp:taxon-name-part></tp:taxon-name> (<tp:taxon-name><tp:taxon-name-part taxon-name-part-type="family">Poaceae</tp:taxon-name-part></tp:taxon-name>, <tp:taxon-name><tp:taxon-name-part taxon-name-part-type="subfamily">Pooideae</tp:taxon-name-part></tp:taxon-name>) with descriptions and taxonomic names for species of <italic><tp:taxon-name><tp:taxon-name-part taxon-name-part-type="genus" reg="Eriocoma">Eriocoma</tp:taxon-name-part></tp:taxon-name></italic>, <italic><tp:taxon-name><tp:taxon-name-part taxon-name-part-type="genus" reg="Neotrinia">Neotrinia</tp:taxon-name-part></tp:taxon-name></italic>, <italic><tp:taxon-name><tp:taxon-name-part taxon-name-part-type="genus" reg="Oloptum">Oloptum</tp:taxon-name-part></tp:taxon-name></italic>, and five new genera: <italic><tp:taxon-name><tp:taxon-name-part taxon-name-part-type="genus" reg="Barkworthia">Barkworthia</tp:taxon-name-part></tp:taxon-name></italic>, ×<italic><tp:taxon-name><tp:taxon-name-part taxon-name-part-type="genus" reg="Eriosella">Eriosella</tp:taxon-name-part></tp:taxon-name></italic>, <italic><tp:taxon-name><tp:taxon-name-part taxon-name-part-type="genus" reg="Pseudoeriocoma">Pseudoeriocoma</tp:taxon-name-part></tp:taxon-name></italic>, <italic><tp:taxon-name><tp:taxon-name-part taxon-name-part-type="genus" reg="Ptilagrostiella">Ptilagrostiella</tp:taxon-name-part></tp:taxon-name></italic>, and <italic><tp:taxon-name><tp:taxon-name-part taxon-name-part-type="genus" reg="Thorneochloa">Thorneochloa</tp:taxon-name-part></tp:taxon-name></italic></article-title><source>PhytoKeys</source><day>16</day><month>7</month><year>2019</year><volume>126</volume><fpage>89</fpage><lpage>125</lpage><pub-id pub-id-type="doi">10.3897/phytokeys.126.34096</pub-id></mixed-citation></tp:treatment-meta><tp:nomenclature><tp:taxon-name>
            <tp:taxon-name-part taxon-name-part-type="genus" reg="Neotrinia">Neotrinia</tp:taxon-name-part>
          </tp:taxon-name><tp:taxon-authority>(Tzvelev) M. Nobis, P. Gudkova &amp; A. Nowak, Turczaninowia 22 (1): 40. 2019</tp:taxon-authority><tp:nomenclature-citation-list><tp:nomenclature-citation><tp:taxon-name>
                <tp:taxon-name-part taxon-name-part-type="genus" reg="Achnatherum">Achnatherum</tp:taxon-name-part>
                <tp:taxon-name-part taxon-name-part-type="infraspecific-rank">sect.</tp:taxon-name-part>
                <tp:taxon-name-part taxon-name-part-type="section" reg="Neotrinia">Neotrinia</tp:taxon-name-part>
              </tp:taxon-name><comment>Tzvelev, Novosti Sist. Vyssh. Rast. 9: 55. 1972.</comment></tp:nomenclature-citation></tp:nomenclature-citation-list></tp:nomenclature><tp:treatment-sec sec-type="material" id="SECID0EJEAK"><title>Type.</title><p><italic><tp:taxon-name><tp:taxon-name-part taxon-name-part-type="genus" reg="Neotrinia">Neotrinia</tp:taxon-name-part><tp:taxon-name-part taxon-name-part-type="species" reg="splendens">splendens</tp:taxon-name-part></tp:taxon-name></italic> (Trin.) M. Nobis, P. Gudkova &amp; A. Nowak (≡ <italic><tp:taxon-name><tp:taxon-name-part taxon-name-part-type="genus" reg="Stipa">Stipa</tp:taxon-name-part><tp:taxon-name-part taxon-name-part-type="species" reg="splendens">splendens</tp:taxon-name-part></tp:taxon-name></italic> Trin.).</p></tp:treatment-sec><tp:treatment-sec sec-type="description" id="SECID0EFFAK"><title>Description.</title><p>Plants perennial, cespitose, robust, not rhizomatous with intravaginal branching. Culms 40–250 cm tall, 2–5 mm thick below with 3–7 nodes, glabrous, smooth. Leaf sheaths glabrous, becoming fibrous below, margins ciliate, striate; collars glabrous; ligules membranous, glabrous; basal ligules 1–2.5 mm long, apex truncate to obtuse; upper ligules 2.5–12 mm long, apex acute; blades 20–60 cm long, 2–7 (–10) mm wide, flat or involute, deeply grooved, glabrous, abaxial surface smooth, adaxial surface scabrous. Panicles 15–50 cm long, (4–) 8–35 cm wide, ovate; ascending branches up to 15 cm long, crowded or loosely spreading, whorled at most nodes. Spikelets 4–7 (–8.5) mm long, lanceolate, subterete with one fertile floret without rachilla extension; disarticulation above the glumes; glumes 2.5–6.5 mm long, subequal, membranous, (1–) 3–5-veined, without keels; lower glumes 2.5–4.4 mm long, shorter than the upper, 1 (–3)-veined, margins hyaline; upper glumes 4–6.5 mm long, 3–5-veined, apex acute; florets 4.2–7.2 mm long; calluses 0.3–0.5 mm long, elliptic, bearded; lemmas 4.2–7.2 mm long, evenly hairy, the hairs up to 1.5 mm long, apex 2-lobed, the lobes 0.5–1.3 mm long; lemma epidermal pattern saw-like; fundamental cells of variable length with lobate sidewalls 3–10 times longer than silica cells, irregularly alternating; silica bodies round, paired with crescent-shaped cork cells; lemmatal awns 5–12 mm long, straight or indistinctly 1-geniculate, slightly twisted and flexuous; paleas about as long or slightly shorter than the lemmas, 2-veined, hairy; stamens 3, anthers 3.5–4.5 mm long, penicillate, yellow; lodicules 3; stigmas 2; ovary glabrous. Caryopses 2–4 mm long, fusiform, pericarp adherent, hilum linear. Chromosome number 2<italic>n</italic> = 42, 46, 48 (<xref ref-type="bibr" rid="B11">Freitag 1985</xref>; <xref ref-type="bibr" rid="B13">Gohil and Koul 1986</xref>).</p><!--PageBreak--></tp:treatment-sec><ref-list><ref id="B11"><mixed-citation xmlns:xlink="http://www.w3.org/1999/xlink" xlink:type="simple"><person-group><name name-style="western"><surname>Freitag</surname><given-names>H</given-names></name></person-group> (<year>1985</year>) <article-title>The genus <italic><tp:taxon-name><tp:taxon-name-part taxon-name-part-type="genus">Stipa</tp:taxon-name-part></tp:taxon-name></italic> (<tp:taxon-name><tp:taxon-name-part taxon-name-part-type="family">Gramineae</tp:taxon-name-part></tp:taxon-name>) in Southwest and South Asia.</article-title><source>Notes from the Royal Botanic Garden Edinburgh</source><volume>42</volume>: <fpage>355</fpage>–<lpage>489</lpage>.</mixed-citation></ref><ref id="B13"><mixed-citation xmlns:xlink="http://www.w3.org/1999/xlink" xlink:type="simple"><person-group><name name-style="western"><surname>Gohil</surname><given-names>RN</given-names></name><name name-style="western"><surname>Koul</surname><given-names>KK</given-names></name></person-group> (<year>1986</year>) SOCGI plant chromosome number reports – IV. Journal of Cytological Genetics 21: 155.</mixed-citation></ref></ref-list></tp:taxon-treatment>
