# Supplementary material for: A key to the North American genera of Stipeae (Poaceae, Pooideae) with descriptions and taxonomic names for species of Eriocoma, Neotrinia, Oloptum, and five new genera: Barkworthia, ×Eriosella, Pseudoeriocoma, Ptilagrostiella, and Thorneochloa
Source: PhytoKeys. 2019 Jul 16;126:89–125. doi: 10.3897/phytokeys.126.34096 (PMC6650443; doi:10.3897/phytokeys.126.34096)
Supplement: XML Treatment for Oloptum [file phytokeys.126.34096-treatment40.xml]

<!DOCTYPE tp:taxon-treatment
  PUBLIC "-//TaxonX//DTD Taxonomic Treatment Publishing DTD v0 20100105//EN" "tax-treatment-NSO.dtd">
<tp:taxon-treatment xmlns:tp="http://www.plazi.org/taxpub"><tp:treatment-meta><kwd-group><label>Taxon classification</label><kwd><named-content xmlns:xlink="http://www.w3.org/1999/xlink" content-type="kingdom">Plantae</named-content></kwd><kwd><named-content xmlns:xlink="http://www.w3.org/1999/xlink" content-type="order">Poales</named-content></kwd><kwd><named-content xmlns:xlink="http://www.w3.org/1999/xlink" content-type="family">Poaceae</named-content></kwd></kwd-group><mixed-citation publication-type="journal"><person-group><name><surname>Peterson</surname><given-names>Paul M.</given-names></name><name><surname>Romaschenko</surname><given-names>Konstantin</given-names></name><name><surname>Soreng</surname><given-names>Robert J.</given-names></name><name><surname>Reyna</surname><given-names>Jesus Valdés</given-names></name></person-group><article-title>A key to the North American genera of <tp:taxon-name><tp:taxon-name-part taxon-name-part-type="tribe">Stipeae</tp:taxon-name-part></tp:taxon-name> (<tp:taxon-name><tp:taxon-name-part taxon-name-part-type="family">Poaceae</tp:taxon-name-part></tp:taxon-name>, <tp:taxon-name><tp:taxon-name-part taxon-name-part-type="subfamily">Pooideae</tp:taxon-name-part></tp:taxon-name>) with descriptions and taxonomic names for species of <italic><tp:taxon-name><tp:taxon-name-part taxon-name-part-type="genus" reg="Eriocoma">Eriocoma</tp:taxon-name-part></tp:taxon-name></italic>, <italic><tp:taxon-name><tp:taxon-name-part taxon-name-part-type="genus" reg="Neotrinia">Neotrinia</tp:taxon-name-part></tp:taxon-name></italic>, <italic><tp:taxon-name><tp:taxon-name-part taxon-name-part-type="genus" reg="Oloptum">Oloptum</tp:taxon-name-part></tp:taxon-name></italic>, and five new genera: <italic><tp:taxon-name><tp:taxon-name-part taxon-name-part-type="genus" reg="Barkworthia">Barkworthia</tp:taxon-name-part></tp:taxon-name></italic>, ×<italic><tp:taxon-name><tp:taxon-name-part taxon-name-part-type="genus" reg="Eriosella">Eriosella</tp:taxon-name-part></tp:taxon-name></italic>, <italic><tp:taxon-name><tp:taxon-name-part taxon-name-part-type="genus" reg="Pseudoeriocoma">Pseudoeriocoma</tp:taxon-name-part></tp:taxon-name></italic>, <italic><tp:taxon-name><tp:taxon-name-part taxon-name-part-type="genus" reg="Ptilagrostiella">Ptilagrostiella</tp:taxon-name-part></tp:taxon-name></italic>, and <italic><tp:taxon-name><tp:taxon-name-part taxon-name-part-type="genus" reg="Thorneochloa">Thorneochloa</tp:taxon-name-part></tp:taxon-name></italic></article-title><source>PhytoKeys</source><day>16</day><month>7</month><year>2019</year><volume>126</volume><fpage>89</fpage><lpage>125</lpage><pub-id pub-id-type="doi">10.3897/phytokeys.126.34096</pub-id></mixed-citation></tp:treatment-meta><tp:nomenclature><tp:taxon-name>
            <tp:taxon-name-part taxon-name-part-type="genus" reg="Oloptum">Oloptum</tp:taxon-name-part>
          </tp:taxon-name><tp:taxon-authority>Röser &amp; H.R. Hamasha, Pl. Syst. Evol. 298: 365. 2012</tp:taxon-authority></tp:nomenclature><tp:treatment-sec sec-type="material" id="SECID0EBOAK"><title>Type.</title><p><italic><tp:taxon-name><tp:taxon-name-part taxon-name-part-type="genus" reg="Oloptum">Oloptum</tp:taxon-name-part><tp:taxon-name-part taxon-name-part-type="species" reg="miliaceum">miliaceum</tp:taxon-name-part></tp:taxon-name></italic> (L.) Röser &amp; H.R. Hamasha (≡ <italic><tp:taxon-name><tp:taxon-name-part taxon-name-part-type="genus" reg="Agrostis">Agrostis</tp:taxon-name-part><tp:taxon-name-part taxon-name-part-type="species" reg="miliacea">miliacea</tp:taxon-name-part></tp:taxon-name></italic> L.).</p></tp:treatment-sec><tp:treatment-sec sec-type="description" id="SECID0E4OAK"><title>Description.</title><p>Plants perennial, loosely cespitose, not rhizomatous with extravaginal branching. Culms 50‒150 cm tall, erect or geniculate ascending, glabrous, often branching at lower cauline nodes. Leaf sheaths glabrous, persistent, margins hyaline above, smooth; ligules membranous; basal ligules 0.5‒1.5 mm long, apex truncate; upper ligules 1.5‒4 mm long, apex obtuse to acute; blades (5‒) 10‒30 cm long, 2‒10 mm wide, flat, glabrous, smooth or scaberulous, margins scaberulous, apex attenuate. Panicles 10‒40 cm long, 3‒15 (‒18) cm wide, ovate, open; lower branches 3‒8 cm long, ascending and spreading, whorled, 3‒8 at a node or with 15‒30 or more at the lowest <!--PageBreak--><!--PageBreak-->node, these often with sterile spikelets. Spikelets 2.5‒3.5 mm long, elliptic, dorsally compressed with one fertile floret without rachilla extension; disarticulation above the glumes; glumes subequal, longer than the florets, 3-veined without transverse veinlets, membranous, apices acuminate; florets 2‒2.5 mm long, chartaceous; calluses about 0.3 mm long, with non-grooved circular disarticulation scar, glabrous; lemmas with narrow open borders, central vein not grooved, apex awned, the awns 3‒5 mm long, flexuous, cauducous; lemma epidermal pattern maize-like; fundamental cells elongated with straight thin sidewalls 3–7 times longer than silica cells, irregularly alternating; silica bodies round; cork cells crescent-shaped scarce to absent; paleas about as long as the lemma, coriaceous, 2-veined; stamens 3, anthers 2‒2.5 mm long, penicillate; lodicules 3; stigmas 2; ovary glabrous. Caryopses 1.5‒1.7 mm long, fusiform, pericarp adherent, hilum linear about ½ as long as the caryopsis. Chromosome number 2<italic>n</italic> = 24 (<xref ref-type="bibr" rid="B9">Faruqi et al. 1987</xref>; <xref ref-type="bibr" rid="B7">Devesa et al. 1991</xref>; <xref ref-type="bibr" rid="B20">Luque and Lifante 1991</xref>; <xref ref-type="bibr" rid="B44">Verlaque et al. 1997</xref>).</p></tp:treatment-sec><ref-list><ref id="B9"><mixed-citation xmlns:xlink="http://www.w3.org/1999/xlink" xlink:type="simple"><person-group><name name-style="western"><surname>Faruqi</surname><given-names>SA</given-names></name><name name-style="western"><surname>Quraish</surname><given-names>HB</given-names></name><name name-style="western"><surname>Inamuddin</surname><given-names>M</given-names></name></person-group> (<year>1987</year>) <article-title>Studies in Libyan grasses X. Chromosome number and some interesting features.</article-title><source>Annals of Botany (Rome)</source><volume>45</volume>: <fpage>75</fpage>–<lpage>102</lpage>.</mixed-citation></ref><ref id="B7"><mixed-citation xmlns:xlink="http://www.w3.org/1999/xlink" xlink:type="simple"><person-group><name name-style="western"><surname>Devesa</surname><given-names>JA</given-names></name><name name-style="western"><surname>Ruiz</surname><given-names>T</given-names></name><name name-style="western"><surname>Viera</surname><given-names>MC</given-names></name><name name-style="western"><surname>Tormo</surname><given-names>R</given-names></name><name name-style="western"><surname>Vázquez</surname><given-names>F</given-names></name><name name-style="western"><surname>Carrasco</surname><given-names>JP</given-names></name><name name-style="western"><surname>Ortega</surname><given-names>A</given-names></name><name name-style="western"><surname>Pastor</surname><given-names>J</given-names></name></person-group> (<year>1991</year>) Contribución al conocimiento cariológico de las <tp:taxon-name><tp:taxon-name-part taxon-name-part-type="family">Poaceae</tp:taxon-name-part></tp:taxon-name> en extremadura (España)–III. Boletim da Sociedade Broteriana, sér. 2 64: 35–74.</mixed-citation></ref><ref id="B20"><mixed-citation xmlns:xlink="http://www.w3.org/1999/xlink" xlink:type="simple"><person-group><name name-style="western"><surname>Luque</surname><given-names>T</given-names></name><name name-style="western"><surname>Lifante</surname><given-names>ZD</given-names></name></person-group> (<year>1991</year>) <article-title>Chromosome numbers of plants collected during Iter Meditrraneum I in the SE of Spain.</article-title><source>Bocconea</source><volume>1</volume>: <fpage>303</fpage>–<lpage>364</lpage>.</mixed-citation></ref><ref id="B44"><mixed-citation xmlns:xlink="http://www.w3.org/1999/xlink" xlink:type="simple"><person-group><name name-style="western"><surname>Verlaque</surname><given-names>R</given-names></name><name name-style="western"><surname>Reynaud</surname><given-names>C</given-names></name><name name-style="western"><surname>Aboucaya</surname><given-names>A</given-names></name></person-group> (<year>1997</year>) <article-title>Mediterranean chromosome number reports 7 (843–854).</article-title><source>Flora Mediterranea</source><volume>7</volume>: <fpage>240</fpage>–<lpage>246</lpage>.</mixed-citation></ref></ref-list></tp:taxon-treatment>
