# Supplementary material for: A key to the North American genera of Stipeae (Poaceae, Pooideae) with descriptions and taxonomic names for species of Eriocoma, Neotrinia, Oloptum, and five new genera: Barkworthia, ×Eriosella, Pseudoeriocoma, Ptilagrostiella, and Thorneochloa
Source: PhytoKeys. 2019 Jul 16;126:89–125. doi: 10.3897/phytokeys.126.34096 (PMC6650443; doi:10.3897/phytokeys.126.34096)
Supplement: XML Treatment for Oloptum miliaceum [file phytokeys.126.34096-treatment41.xml]

<!DOCTYPE tp:taxon-treatment
  PUBLIC "-//TaxonX//DTD Taxonomic Treatment Publishing DTD v0 20100105//EN" "tax-treatment-NSO.dtd">
<tp:taxon-treatment xmlns:tp="http://www.plazi.org/taxpub"><tp:treatment-meta><kwd-group><label>Taxon classification</label><kwd><named-content xmlns:xlink="http://www.w3.org/1999/xlink" content-type="kingdom">Plantae</named-content></kwd><kwd><named-content xmlns:xlink="http://www.w3.org/1999/xlink" content-type="order">Poales</named-content></kwd><kwd><named-content xmlns:xlink="http://www.w3.org/1999/xlink" content-type="family">Poaceae</named-content></kwd></kwd-group><mixed-citation publication-type="journal"><person-group><name><surname>Peterson</surname><given-names>Paul M.</given-names></name><name><surname>Romaschenko</surname><given-names>Konstantin</given-names></name><name><surname>Soreng</surname><given-names>Robert J.</given-names></name><name><surname>Reyna</surname><given-names>Jesus Valdés</given-names></name></person-group><article-title>A key to the North American genera of <tp:taxon-name><tp:taxon-name-part taxon-name-part-type="tribe">Stipeae</tp:taxon-name-part></tp:taxon-name> (<tp:taxon-name><tp:taxon-name-part taxon-name-part-type="family">Poaceae</tp:taxon-name-part></tp:taxon-name>, <tp:taxon-name><tp:taxon-name-part taxon-name-part-type="subfamily">Pooideae</tp:taxon-name-part></tp:taxon-name>) with descriptions and taxonomic names for species of <italic><tp:taxon-name><tp:taxon-name-part taxon-name-part-type="genus" reg="Eriocoma">Eriocoma</tp:taxon-name-part></tp:taxon-name></italic>, <italic><tp:taxon-name><tp:taxon-name-part taxon-name-part-type="genus" reg="Neotrinia">Neotrinia</tp:taxon-name-part></tp:taxon-name></italic>, <italic><tp:taxon-name><tp:taxon-name-part taxon-name-part-type="genus" reg="Oloptum">Oloptum</tp:taxon-name-part></tp:taxon-name></italic>, and five new genera: <italic><tp:taxon-name><tp:taxon-name-part taxon-name-part-type="genus" reg="Barkworthia">Barkworthia</tp:taxon-name-part></tp:taxon-name></italic>, ×<italic><tp:taxon-name><tp:taxon-name-part taxon-name-part-type="genus" reg="Eriosella">Eriosella</tp:taxon-name-part></tp:taxon-name></italic>, <italic><tp:taxon-name><tp:taxon-name-part taxon-name-part-type="genus" reg="Pseudoeriocoma">Pseudoeriocoma</tp:taxon-name-part></tp:taxon-name></italic>, <italic><tp:taxon-name><tp:taxon-name-part taxon-name-part-type="genus" reg="Ptilagrostiella">Ptilagrostiella</tp:taxon-name-part></tp:taxon-name></italic>, and <italic><tp:taxon-name><tp:taxon-name-part taxon-name-part-type="genus" reg="Thorneochloa">Thorneochloa</tp:taxon-name-part></tp:taxon-name></italic></article-title><source>PhytoKeys</source><day>16</day><month>7</month><year>2019</year><volume>126</volume><fpage>89</fpage><lpage>125</lpage><pub-id pub-id-type="doi">10.3897/phytokeys.126.34096</pub-id></mixed-citation></tp:treatment-meta><tp:nomenclature><tp:taxon-name>
            <tp:taxon-name-part taxon-name-part-type="genus" reg="Oloptum">Oloptum</tp:taxon-name-part>
            <tp:taxon-name-part taxon-name-part-type="species" reg="miliaceum">miliaceum</tp:taxon-name-part>
          </tp:taxon-name><tp:taxon-authority>(L.) Röser &amp; H.R. Hamasha, Pl. Syst. Evol. 298(365): 2012</tp:taxon-authority><tp:nomenclature-citation-list><tp:nomenclature-citation><tp:taxon-name>
                <tp:taxon-name-part taxon-name-part-type="genus" reg="Agrostis">Agrostis</tp:taxon-name-part>
                <tp:taxon-name-part taxon-name-part-type="species" reg="mileacea">mileacea</tp:taxon-name-part>
              </tp:taxon-name><comment>L., Sp. Pl. 1: 61. 1753 [Basionym] ≡ <tp:taxon-name><tp:taxon-name-part taxon-name-part-type="genus" reg="Achnatherum">Achnatherum</tp:taxon-name-part><tp:taxon-name-part taxon-name-part-type="species" reg="miliaceum">miliaceum</tp:taxon-name-part></tp:taxon-name> (L.) P. Beauv., Ess. Agrostogr. 20, 146, 148. 1812 ≡ <tp:taxon-name><tp:taxon-name-part taxon-name-part-type="genus" reg="Urachne">Urachne</tp:taxon-name-part><tp:taxon-name-part taxon-name-part-type="species" reg="miliacea">miliacea</tp:taxon-name-part></tp:taxon-name> (L.) K. Koch, Linnaea 21(4): 439. 1848 ≡ <tp:taxon-name><tp:taxon-name-part taxon-name-part-type="genus" reg="Piptatherum">Piptatherum</tp:taxon-name-part><tp:taxon-name-part taxon-name-part-type="species" reg="miliaceum">miliaceum</tp:taxon-name-part></tp:taxon-name> (L.) Coss., Notes Pl. Crit. 129. 1851 ≡ <tp:taxon-name><tp:taxon-name-part taxon-name-part-type="genus" reg="Oryzopsis">Oryzopsis</tp:taxon-name-part><tp:taxon-name-part taxon-name-part-type="species" reg="miliacea">miliacea</tp:taxon-name-part></tp:taxon-name> (L.) Benth. &amp; Hook. ex Asch. &amp; Schweinf., Mém. Inst. Égypte 2: 169. 1887 ≡ <tp:taxon-name><tp:taxon-name-part taxon-name-part-type="genus" reg="Stipa">Stipa</tp:taxon-name-part><tp:taxon-name-part taxon-name-part-type="species" reg="miliacea">miliacea</tp:taxon-name-part></tp:taxon-name> (L.) Hoover, Leafl. W. Bot. 10(16): 340. 1966. Type: Sweden, Uppsala, <italic>Anon. s.n.</italic> (lectotype: LINN-HL84-2 [image!] designated by R.D. Meikle, Fl. Cyprus 2: 1794. 1985). Fig. <xref ref-type="fig" rid="F4">4A–E</xref>.</comment></tp:nomenclature-citation></tp:nomenclature-citation-list></tp:nomenclature><tp:treatment-sec sec-type="distribution" id="SECID0EBTAK"><title>Distribution and habitat.</title><p><italic><tp:taxon-name><tp:taxon-name-part taxon-name-part-type="genus" reg="Oloptum">Oloptum</tp:taxon-name-part><tp:taxon-name-part taxon-name-part-type="species" reg="miliaceum">miliaceum</tp:taxon-name-part></tp:taxon-name></italic> is native to Europe, particularly the whole Mediterranean region, from northern Africa, Sinai to Western Asia (Arabian Peninsula, Cyprus, Egypt, Iraq, Iran, Israel, Jordan, Lebanon, Palestinian territories, Syria, and Turkey) [<xref ref-type="bibr" rid="B10">Freitag 1975</xref>; <xref ref-type="bibr" rid="B30">Soreng et al. 2003</xref>; <xref ref-type="bibr" rid="B17">Ibrahim et al. 2016</xref>]. It is naturalized in southern Africa, Australia, New Zealand, North America (Arizona, California, Maryland) and South America (<xref ref-type="bibr" rid="B3">Barkworth 2007</xref>), and has been cultivated in Mississippi, North Carolina, Tennessee, and Utah (see SEINet <ext-link xmlns:xlink="http://www.w3.org/1999/xlink" xlink:type="simple" ext-link-type="uri" xlink:href="http://swbiodiversity.org/seinet/collections/list.php?db=all%26taxa=Achnatherum+miliaceum%26usethes=1%26taxontype=2%26page=1">http://swbiodiversity.org/seinet/collections/list.php?db=all&amp;taxa=Achnatherum+miliaceum&amp;usethes=1&amp;taxontype=2&amp;page=1</ext-link>). The species occurs in various disturbed habitats along roadsides, ditches, borders of fields, dry river beds, and dumping grounds usually below 2000 m (<xref ref-type="bibr" rid="B10">Freitag 1975</xref>).</p></tp:treatment-sec><tp:treatment-sec sec-type="comments" id="SECID0ELUAK"><title>Comments.</title><p>The unique morphological features of this taxon (glabrous lemma with a central vein not grooved, 3-veined glumes without transverse veinlets, and a callus with a circular disarticulation scar) were first recognized by <xref ref-type="bibr" rid="B28">Roshevitz (1951)</xref> and later officially named by <xref ref-type="bibr" rid="B10">Freitag (1975)</xref> as <tp:taxon-name><tp:taxon-name-part taxon-name-part-type="genus" reg="Piptatherum">Piptatherum</tp:taxon-name-part><tp:taxon-name-part taxon-name-part-type="infraspecific-rank">sect.</tp:taxon-name-part><tp:taxon-name-part taxon-name-part-type="section" reg="Miliacea">Miliacea</tp:taxon-name-part></tp:taxon-name> Roshev. ex Freitag. Lemma epidermal pattern of <italic><tp:taxon-name><tp:taxon-name-part taxon-name-part-type="genus" reg="Oloptum">Oloptum</tp:taxon-name-part></tp:taxon-name></italic> is unusual among achnatheroid grasses resembling only that of <italic><tp:taxon-name><tp:taxon-name-part taxon-name-part-type="genus" reg="Celtica">Celtica</tp:taxon-name-part></tp:taxon-name></italic>. It is distinguished by having long fundamental cells irregularly alternating with silica bodies. In our earlier molecular analysis, <italic><tp:taxon-name><tp:taxon-name-part taxon-name-part-type="genus" reg="Oloptum">O.</tp:taxon-name-part><tp:taxon-name-part taxon-name-part-type="species" reg="miliaceum">miliaceum</tp:taxon-name-part></tp:taxon-name></italic> is sister to the Eurasian <italic><tp:taxon-name><tp:taxon-name-part taxon-name-part-type="genus" reg="Achnatherum">Achnatherum</tp:taxon-name-part></tp:taxon-name></italic> clade in the core <italic><tp:taxon-name><tp:taxon-name-part taxon-name-part-type="genus" reg="Achnatherum">Achnatherum</tp:taxon-name-part></tp:taxon-name></italic> clade, which also <!--PageBreak--><!--PageBreak-->includes <italic><tp:taxon-name><tp:taxon-name-part taxon-name-part-type="genus" reg="Stipellula">Stipellula</tp:taxon-name-part></tp:taxon-name></italic>, <italic><tp:taxon-name><tp:taxon-name-part taxon-name-part-type="genus" reg="Austrostipa">Austrostipa</tp:taxon-name-part></tp:taxon-name></italic> S.W.L. Jacobs &amp; J. Everett, <italic><tp:taxon-name><tp:taxon-name-part taxon-name-part-type="genus" reg="Anemanthele">Anemanthele</tp:taxon-name-part></tp:taxon-name></italic> Veldkamp and <italic><tp:taxon-name><tp:taxon-name-part taxon-name-part-type="genus" reg="Celtica">Celtica</tp:taxon-name-part></tp:taxon-name></italic> F.M. Vázquez &amp; Barkworth (<xref ref-type="bibr" rid="B25">Romaschenko et al. 2011</xref>, <xref ref-type="bibr" rid="B26">2012</xref>).</p><p>Traditionally, two subspecies have been recognized. <tp:taxon-name><tp:taxon-name-part taxon-name-part-type="genus" reg="Oloptum">Oloptum</tp:taxon-name-part><tp:taxon-name-part taxon-name-part-type="species" reg="miliaceum">miliaceum</tp:taxon-name-part><tp:taxon-name-part taxon-name-part-type="infraspecific-rank">subsp.</tp:taxon-name-part><tp:taxon-name-part taxon-name-part-type="subspecies" reg="thomasii">thomasii</tp:taxon-name-part></tp:taxon-name> (Duby) Boiss. differs from the typical form in having densely verticillate panicles with 15‒30 or more often sterile branches on the lowest whorl (<xref ref-type="bibr" rid="B10">Freitag 1975</xref>). There is genetic variation between these two subspecies in our earlier analyses (<xref ref-type="bibr" rid="B25">Romaschenko et al. 2011</xref>, <xref ref-type="bibr" rid="B26">2012</xref>). A molecular study with a larger sample of the subspecies is necessary to fully explore evolutionary relationships.</p><fig id="F4" position="float" orientation="portrait"><object-id xmlns:xlink="http://www.w3.org/1999/xlink" content-type="arpha" xlink:type="simple">0aa90776-156b-501f-ab2b-954f8dc25b9b</object-id><object-id xmlns:xlink="http://www.w3.org/1999/xlink" content-type="doi" xlink:type="simple">10.3897/phytokeys.126.34096.figure4</object-id><label>Figure 4.</label><caption><p><italic><tp:taxon-name><tp:taxon-name-part taxon-name-part-type="genus" reg="Oloptum">Oloptum</tp:taxon-name-part><tp:taxon-name-part taxon-name-part-type="species" reg="miliaceum">miliaceum</tp:taxon-name-part></tp:taxon-name></italic>: <bold>A</bold> panicle <bold>B</bold> glumes <bold>C</bold> floret <bold>D</bold> lemma and palea <bold>E</bold> lemma base with disarticulation scar. <italic><tp:taxon-name><tp:taxon-name-part taxon-name-part-type="genus" reg="Ptilagrostiella">Ptilagrostiella</tp:taxon-name-part><tp:taxon-name-part taxon-name-part-type="species" reg="kingii">kingii</tp:taxon-name-part></tp:taxon-name></italic>: <bold>F</bold> habit <bold>G</bold> panicle <bold>H</bold> glumes <bold>I</bold> floret <bold>J</bold> lemma apex.</p></caption><graphic xmlns:xlink="http://www.w3.org/1999/xlink" xlink:href="phytokeys-126-089-g004.jpg" position="float" orientation="portrait" xlink:type="simple" id="oo_317894.jpg"><uri content-type="original_file" xlink:type="simple">https://binary.pensoft.net/fig/317894</uri></graphic></fig></tp:treatment-sec><ref-list><ref id="B10"><mixed-citation xmlns:xlink="http://www.w3.org/1999/xlink" xlink:type="simple"><person-group><name name-style="western"><surname>Freitag</surname><given-names>H</given-names></name></person-group> (<year>1975</year>) <article-title>The genus <italic><tp:taxon-name><tp:taxon-name-part taxon-name-part-type="genus">Piptatherum</tp:taxon-name-part></tp:taxon-name></italic> (<tp:taxon-name><tp:taxon-name-part taxon-name-part-type="family">Gramineae</tp:taxon-name-part></tp:taxon-name>) in Southwest Asia.</article-title><source>Notes from the Royal Botanic Garden Edinburgh</source><volume>33</volume>: <fpage>341</fpage>–<lpage>406</lpage>.</mixed-citation></ref><ref id="B30"><mixed-citation xmlns:xlink="http://www.w3.org/1999/xlink" xlink:type="simple"><person-group><name name-style="western"><surname>Soreng</surname><given-names>RJ</given-names></name><name name-style="western"><surname>Peterson</surname><given-names>PM</given-names></name><name name-style="western"><surname>Davidse</surname><given-names>G</given-names></name><name name-style="western"><surname>Judziewicz</surname><given-names>EJ</given-names></name><name name-style="western"><surname>Zuloaga</surname><given-names>FO</given-names></name><name name-style="western"><surname>Filgueiras</surname><given-names>TS</given-names></name><name name-style="western"><surname>Morrone</surname><given-names>O</given-names></name></person-group> (<year>2003</year>) <article-title>Catalogue of New World grasses (<tp:taxon-name><tp:taxon-name-part taxon-name-part-type="family">Poaceae</tp:taxon-name-part></tp:taxon-name>): IV. subfamily <tp:taxon-name><tp:taxon-name-part taxon-name-part-type="subfamily">Pooideae</tp:taxon-name-part></tp:taxon-name>. Contributions from the U.S.</article-title><source>National Herbarium</source><volume>48</volume>: <fpage>1</fpage>–<lpage>730</lpage>. <ext-link xlink:type="simple" ext-link-type="uri" xlink:href="http://botany.si.edu/pubs/CUSNH/ContList.htm">http://botany.si.edu/pubs/CUSNH/ContList.htm</ext-link></mixed-citation></ref><ref id="B17"><mixed-citation xmlns:xlink="http://www.w3.org/1999/xlink" xlink:type="simple"><person-group><name name-style="western"><surname>Ibrahim</surname><given-names>KM</given-names></name><name name-style="western"><surname>Hosni</surname><given-names>HA</given-names></name><name name-style="western"><surname>Peterson</surname><given-names>PM</given-names></name></person-group> (<year>2016</year>) <article-title>Grasses of Egypt.</article-title><source>Smithsonian Contributions to Botany</source><volume>103</volume>: <fpage>1</fpage>–<lpage>201</lpage>. <ext-link xlink:type="simple" ext-link-type="doi" xlink:href="10.5479/si.19382812.103">https://doi.org/10.5479/si.19382812.103</ext-link></mixed-citation></ref><ref id="B3"><mixed-citation xmlns:xlink="http://www.w3.org/1999/xlink" xlink:type="simple"><person-group><name name-style="western"><surname>Barkworth</surname><given-names>ME</given-names></name></person-group> (<year>2007</year>) <article-title>10. <tp:taxon-name><tp:taxon-name-part taxon-name-part-type="tribe">Stipeae</tp:taxon-name-part></tp:taxon-name> Dumort.</article-title> In: <person-group><name name-style="western"><surname>Barkworth</surname><given-names>ME</given-names></name><name name-style="western"><surname>Capels</surname><given-names>KM</given-names></name><name name-style="western"><surname>Long</surname><given-names>S</given-names></name><name name-style="western"><surname>Anderton</surname><given-names>LK</given-names></name><name name-style="western"><surname>Piep</surname><given-names>MB</given-names></name></person-group> (<role>Eds</role>) <issue-title>Magnoliophyta: Commelinidae (in part): Poaceae, part 1.</issue-title><source>Oxford Universtiy Press, New York</source>, <fpage>109</fpage>–<lpage>186</lpage>.</mixed-citation></ref><ref id="B28"><mixed-citation xmlns:xlink="http://www.w3.org/1999/xlink" xlink:type="simple"><person-group><name name-style="western"><surname>Roshevitz</surname><given-names>RJ</given-names></name></person-group> (<year>1951</year>) De genere <italic><tp:taxon-name><tp:taxon-name-part taxon-name-part-type="genus">Piptatherum</tp:taxon-name-part></tp:taxon-name></italic> P.B. notae criticae. Botanicheskie materialy Gerbariya Botanicheskogo Instituti imeni V. L. Komarova, Akademii Nauk SSSR (Leningrad) 14: 78‒129.</mixed-citation></ref><ref id="B25"><mixed-citation xmlns:xlink="http://www.w3.org/1999/xlink" xlink:type="simple"><person-group><name name-style="western"><surname>Romaschenko</surname><given-names>K</given-names></name><name name-style="western"><surname>Peterson</surname><given-names>PM</given-names></name><name name-style="western"><surname>Soreng</surname><given-names>RJ</given-names></name><name name-style="western"><surname>Futorna</surname><given-names>O</given-names></name><name name-style="western"><surname>Susanna</surname><given-names>A</given-names></name></person-group> (<year>2011</year>) Phylogenetics of <italic><tp:taxon-name><tp:taxon-name-part taxon-name-part-type="genus">Piptatherum</tp:taxon-name-part></tp:taxon-name></italic> s.l. (<tp:taxon-name><tp:taxon-name-part taxon-name-part-type="family">Poaceae</tp:taxon-name-part></tp:taxon-name>: <tp:taxon-name><tp:taxon-name-part taxon-name-part-type="tribe">Stipeae</tp:taxon-name-part></tp:taxon-name>): Evidence for a new genus, <italic><tp:taxon-name><tp:taxon-name-part taxon-name-part-type="genus">Piptatheropsis</tp:taxon-name-part></tp:taxon-name></italic>, and resurrection of <italic><tp:taxon-name><tp:taxon-name-part taxon-name-part-type="genus">Patis</tp:taxon-name-part></tp:taxon-name></italic>. Taxon 60(6): 1703–1716. <ext-link xlink:type="simple" ext-link-type="doi" xlink:href="10.1002/tax.606015">https://doi.org/10.1002/tax.606015</ext-link></mixed-citation></ref><ref id="B26"><mixed-citation xmlns:xlink="http://www.w3.org/1999/xlink" xlink:type="simple"><person-group><name name-style="western"><surname>Romaschenko</surname><given-names>K</given-names></name><name name-style="western"><surname>Peterson</surname><given-names>PM</given-names></name><name name-style="western"><surname>Soreng</surname><given-names>RJ</given-names></name><name name-style="western"><surname>Garcia-Jacas</surname><given-names>N</given-names></name><name name-style="western"><surname>Futorna</surname><given-names>O</given-names></name><name name-style="western"><surname>Susanna</surname><given-names>A</given-names></name></person-group> (<year>2012</year>) <article-title>Systematics and evolution of the needle grasses (<tp:taxon-name><tp:taxon-name-part taxon-name-part-type="family">Poaceae</tp:taxon-name-part></tp:taxon-name>: <tp:taxon-name><tp:taxon-name-part taxon-name-part-type="subfamily">Pooideae</tp:taxon-name-part></tp:taxon-name>: <tp:taxon-name><tp:taxon-name-part taxon-name-part-type="tribe">Stipeae</tp:taxon-name-part></tp:taxon-name>) based on analysis of multiple chloroplast loci, ITS, and lemma micromorphology.</article-title><source>Taxon</source><volume>61</volume>(<issue>1</issue>): <fpage>18</fpage>–<lpage>44</lpage>. <ext-link xlink:type="simple" ext-link-type="doi" xlink:href="10.1002/tax.611002">https://doi.org/10.1002/tax.611002</ext-link></mixed-citation></ref></ref-list></tp:taxon-treatment>
