# Supplementary material for: A key to the North American genera of Stipeae (Poaceae, Pooideae) with descriptions and taxonomic names for species of Eriocoma, Neotrinia, Oloptum, and five new genera: Barkworthia, ×Eriosella, Pseudoeriocoma, Ptilagrostiella, and Thorneochloa
Source: PhytoKeys. 2019 Jul 16;126:89–125. doi: 10.3897/phytokeys.126.34096 (PMC6650443; doi:10.3897/phytokeys.126.34096)
Supplement: XML Treatment for Pseudoeriocoma [file phytokeys.126.34096-treatment42.xml]

<!DOCTYPE tp:taxon-treatment
  PUBLIC "-//TaxonX//DTD Taxonomic Treatment Publishing DTD v0 20100105//EN" "tax-treatment-NSO.dtd">
<tp:taxon-treatment xmlns:tp="http://www.plazi.org/taxpub"><tp:treatment-meta><kwd-group><label>Taxon classification</label><kwd><named-content xmlns:xlink="http://www.w3.org/1999/xlink" content-type="kingdom">Plantae</named-content></kwd><kwd><named-content xmlns:xlink="http://www.w3.org/1999/xlink" content-type="order">Poales</named-content></kwd><kwd><named-content xmlns:xlink="http://www.w3.org/1999/xlink" content-type="family">Poaceae</named-content></kwd></kwd-group><mixed-citation publication-type="journal"><person-group><name><surname>Peterson</surname><given-names>Paul M.</given-names></name><name><surname>Romaschenko</surname><given-names>Konstantin</given-names></name><name><surname>Soreng</surname><given-names>Robert J.</given-names></name><name><surname>Reyna</surname><given-names>Jesus Valdés</given-names></name></person-group><article-title>A key to the North American genera of <tp:taxon-name><tp:taxon-name-part taxon-name-part-type="tribe">Stipeae</tp:taxon-name-part></tp:taxon-name> (<tp:taxon-name><tp:taxon-name-part taxon-name-part-type="family">Poaceae</tp:taxon-name-part></tp:taxon-name>, <tp:taxon-name><tp:taxon-name-part taxon-name-part-type="subfamily">Pooideae</tp:taxon-name-part></tp:taxon-name>) with descriptions and taxonomic names for species of <italic><tp:taxon-name><tp:taxon-name-part taxon-name-part-type="genus" reg="Eriocoma">Eriocoma</tp:taxon-name-part></tp:taxon-name></italic>, <italic><tp:taxon-name><tp:taxon-name-part taxon-name-part-type="genus" reg="Neotrinia">Neotrinia</tp:taxon-name-part></tp:taxon-name></italic>, <italic><tp:taxon-name><tp:taxon-name-part taxon-name-part-type="genus" reg="Oloptum">Oloptum</tp:taxon-name-part></tp:taxon-name></italic>, and five new genera: <italic><tp:taxon-name><tp:taxon-name-part taxon-name-part-type="genus" reg="Barkworthia">Barkworthia</tp:taxon-name-part></tp:taxon-name></italic>, ×<italic><tp:taxon-name><tp:taxon-name-part taxon-name-part-type="genus" reg="Eriosella">Eriosella</tp:taxon-name-part></tp:taxon-name></italic>, <italic><tp:taxon-name><tp:taxon-name-part taxon-name-part-type="genus" reg="Pseudoeriocoma">Pseudoeriocoma</tp:taxon-name-part></tp:taxon-name></italic>, <italic><tp:taxon-name><tp:taxon-name-part taxon-name-part-type="genus" reg="Ptilagrostiella">Ptilagrostiella</tp:taxon-name-part></tp:taxon-name></italic>, and <italic><tp:taxon-name><tp:taxon-name-part taxon-name-part-type="genus" reg="Thorneochloa">Thorneochloa</tp:taxon-name-part></tp:taxon-name></italic></article-title><source>PhytoKeys</source><day>16</day><month>7</month><year>2019</year><volume>126</volume><fpage>89</fpage><lpage>125</lpage><pub-id pub-id-type="doi">10.3897/phytokeys.126.34096</pub-id></mixed-citation></tp:treatment-meta><tp:nomenclature><tp:taxon-name>
            <tp:taxon-name-part taxon-name-part-type="genus" reg="Pseudoeriocoma">Pseudoeriocoma</tp:taxon-name-part>
            <object-id xmlns:xlink="http://www.w3.org/1999/xlink" content-type="ipni" xlink:type="simple">urn:lsid:ipni.org:names:77199097-1</object-id>
          </tp:taxon-name><tp:taxon-authority>Romasch., P.M.Peterson &amp; Soreng, gen. nov.</tp:taxon-authority></tp:nomenclature><tp:treatment-sec sec-type="material" id="SECID0EW2AK"><title>Type.</title><p><italic><tp:taxon-name><tp:taxon-name-part taxon-name-part-type="genus" reg="Pseudoeriocoma">Pseudoeriocoma</tp:taxon-name-part><tp:taxon-name-part taxon-name-part-type="species" reg="eminens">eminens</tp:taxon-name-part></tp:taxon-name></italic> (Cav.) Romasch. (≡ <italic><tp:taxon-name><tp:taxon-name-part taxon-name-part-type="genus" reg="Stipa">Stipa</tp:taxon-name-part><tp:taxon-name-part taxon-name-part-type="species" reg="eminens">eminens</tp:taxon-name-part></tp:taxon-name></italic> Cav.)</p></tp:treatment-sec><tp:treatment-sec sec-type="diagnosis" id="SECID0ES3AK"><title>Diagnosis.</title><p><italic><tp:taxon-name><tp:taxon-name-part taxon-name-part-type="genus" reg="Pseudoeriocoma">Pseudoeriocoma</tp:taxon-name-part></tp:taxon-name></italic> differs from <italic><tp:taxon-name><tp:taxon-name-part taxon-name-part-type="genus" reg="Eriocoma">Eriocoma</tp:taxon-name-part></tp:taxon-name></italic> Nutt. in having bamboo-like culms commonly with up to 13 nodes, 3–6 mm thick below, with ramified branching at the middle and upper nodes.</p></tp:treatment-sec><tp:treatment-sec sec-type="description" id="SECID0EG4AK"><title>Description.</title><p>Plants perennial, cespitose, usually short rhizomatous from a knotty base. Culms 30–230 (often over 100) cm tall, erect or ascending, often geniculate, 3–6 mm thick and often woody and bamboo-like below with ramified and branching at the middle and upper nodes, with (2) 3–13 nodes, internodes glabrous or hairy. Leaf sheaths shorter than the internodes above to shorter or longer below, glabrous, pubescent or hirsute, sometimes ciliate on the margins and summit; collars glabrous or with a tuft of hairs; ligules 0.5–8 mm long, hyaline to membranous, apex truncate to acute or obtuse, often lacerate; blades (1.5–) 5–40 cm long, 1–4 mm wide, flat to tightly involute or convolute, glabrous or pubescent, usually scabrous. Panicles 8–45 (–55) cm long, usually rather narrow and less than 8.5 cm wide, loosely or densely flowered, branches ascending to spreading and naked near base; pedicles longer than the spikelets. Spikelets 8–15 mm long, lanceolate with one fertile floret without rachilla extension; disarticulation above the glumes; glumes (4–) 6–15 mm long, longer than the florets, subequal or unequal, hyaline to membranous, 1–7-veined, glabrous, acuminate; florets 4–7 mm long, usually fusiform; calluses 0.2–2 long, sharp, hairy; lemmas 4–7 mm long, fusiform, coriaceous, evenly hairy, the hairs 0.4–2 mm long, margins enveloping most of the palea, apex entire and awned; lemma epidermal pattern maize-like; fundamental cells squared, longitudinally compressed with straight thin sidewalls subequal to silica cells (silica bodies) or shorter, regularly alternating; cork cells absent; lemmatal awns 20–80 mm long, 2-geniculate, flexuous, the segments scabrous or pubescent; paleas 1–4.6 mm long, 1/3 to ¾ as long as the lemmas, 2-veined, veins not prolonged, hairy; anthers 2.5–4 mm long, penicillate or not, 3 in number, lodicules 2 or 3; stigmas 2. Caryopses 3–4 mm long, fusiform, pericarp adherent, hilum linear.</p></tp:treatment-sec><tp:treatment-sec sec-type="distribution" id="SECID0EL4AK"><title>Distribution and habitat.</title><p>There are six species of <italic><tp:taxon-name><tp:taxon-name-part taxon-name-part-type="genus" reg="Pseudoeriocoma">Pseudoeriocoma</tp:taxon-name-part></tp:taxon-name></italic> occurring in southwestern North America (Mexico and USA). These species generally occur on steep rock outcrops in xerophytic vegetation; pinyon, pine, pine-oak woodlands, and spruce-fir forests; 600–3000 m (<xref ref-type="bibr" rid="B3">Barkworth 2007</xref>; <xref ref-type="bibr" rid="B42">Valdés Reyna 2015</xref>).</p><!--PageBreak--></tp:treatment-sec><tp:treatment-sec sec-type="comments" id="SECID0EB5AK"><title>Comments.</title><p>Within our preliminary molecular analyses of <italic><tp:taxon-name><tp:taxon-name-part taxon-name-part-type="genus" reg="Pseudoeriocoma">Pseudoeriocoma</tp:taxon-name-part></tp:taxon-name></italic> there are two clades each of <italic><tp:taxon-name><tp:taxon-name-part taxon-name-part-type="genus" reg="Pseudoeriocoma">P.</tp:taxon-name-part><tp:taxon-name-part taxon-name-part-type="species" reg="constricta">constricta</tp:taxon-name-part></tp:taxon-name></italic>, <italic><tp:taxon-name><tp:taxon-name-part taxon-name-part-type="genus" reg="Pseudoeriocoma">P.</tp:taxon-name-part><tp:taxon-name-part taxon-name-part-type="species" reg="eminens">eminens</tp:taxon-name-part></tp:taxon-name></italic>, and <italic><tp:taxon-name><tp:taxon-name-part taxon-name-part-type="genus" reg="Pseudoeriocoma">P.</tp:taxon-name-part><tp:taxon-name-part taxon-name-part-type="species" reg="multinodis">multinodis</tp:taxon-name-part></tp:taxon-name></italic> that require further study, and at least three species currently placed in <italic><tp:taxon-name><tp:taxon-name-part taxon-name-part-type="genus" reg="Jarava">Jarava</tp:taxon-name-part></tp:taxon-name></italic> from South America that align within <italic><tp:taxon-name><tp:taxon-name-part taxon-name-part-type="genus" reg="Pseudoeriocoma">Pseudoeriocoma</tp:taxon-name-part></tp:taxon-name></italic> (<xref ref-type="bibr" rid="B26">Romaschenko et al. 2012</xref>, <xref ref-type="bibr" rid="B27">2014</xref>; <xref ref-type="bibr" rid="B43">Valdés Reyna et al. 2013</xref>; Romaschenko et al. in prep.).</p></tp:treatment-sec><ref-list><ref id="B3"><mixed-citation xmlns:xlink="http://www.w3.org/1999/xlink" xlink:type="simple"><person-group><name name-style="western"><surname>Barkworth</surname><given-names>ME</given-names></name></person-group> (<year>2007</year>) <article-title>10. <tp:taxon-name><tp:taxon-name-part taxon-name-part-type="tribe">Stipeae</tp:taxon-name-part></tp:taxon-name> Dumort.</article-title> In: <person-group><name name-style="western"><surname>Barkworth</surname><given-names>ME</given-names></name><name name-style="western"><surname>Capels</surname><given-names>KM</given-names></name><name name-style="western"><surname>Long</surname><given-names>S</given-names></name><name name-style="western"><surname>Anderton</surname><given-names>LK</given-names></name><name name-style="western"><surname>Piep</surname><given-names>MB</given-names></name></person-group> (<role>Eds</role>) <issue-title>Magnoliophyta: Commelinidae (in part): Poaceae, part 1.</issue-title><source>Oxford Universtiy Press, New York</source>, <fpage>109</fpage>–<lpage>186</lpage>.</mixed-citation></ref><ref id="B42"><mixed-citation xmlns:xlink="http://www.w3.org/1999/xlink" xlink:type="simple"><person-group><name name-style="western"><surname>Valdés Reyna</surname><given-names>J</given-names></name></person-group> (<year>2015</year>) <source>Gramíneas de Coahuila.</source><publisher-name>Comisión Nacional para el Conocimiento y Uso de la Biodiversidad</publisher-name>, <publisher-loc>Mexico</publisher-loc>, <size units="page">557 pp</size>.</mixed-citation></ref><ref id="B26"><mixed-citation xmlns:xlink="http://www.w3.org/1999/xlink" xlink:type="simple"><person-group><name name-style="western"><surname>Romaschenko</surname><given-names>K</given-names></name><name name-style="western"><surname>Peterson</surname><given-names>PM</given-names></name><name name-style="western"><surname>Soreng</surname><given-names>RJ</given-names></name><name name-style="western"><surname>Garcia-Jacas</surname><given-names>N</given-names></name><name name-style="western"><surname>Futorna</surname><given-names>O</given-names></name><name name-style="western"><surname>Susanna</surname><given-names>A</given-names></name></person-group> (<year>2012</year>) <article-title>Systematics and evolution of the needle grasses (<tp:taxon-name><tp:taxon-name-part taxon-name-part-type="family">Poaceae</tp:taxon-name-part></tp:taxon-name>: <tp:taxon-name><tp:taxon-name-part taxon-name-part-type="subfamily">Pooideae</tp:taxon-name-part></tp:taxon-name>: <tp:taxon-name><tp:taxon-name-part taxon-name-part-type="tribe">Stipeae</tp:taxon-name-part></tp:taxon-name>) based on analysis of multiple chloroplast loci, ITS, and lemma micromorphology.</article-title><source>Taxon</source><volume>61</volume>(<issue>1</issue>): <fpage>18</fpage>–<lpage>44</lpage>. <ext-link xlink:type="simple" ext-link-type="doi" xlink:href="10.1002/tax.611002">https://doi.org/10.1002/tax.611002</ext-link></mixed-citation></ref><ref id="B27"><mixed-citation xmlns:xlink="http://www.w3.org/1999/xlink" xlink:type="simple"><person-group><name name-style="western"><surname>Romaschenko</surname><given-names>K</given-names></name><name name-style="western"><surname>Peterson</surname><given-names>PM</given-names></name><name name-style="western"><surname>Soreng</surname><given-names>RJ</given-names></name><name name-style="western"><surname>Valdés Reyna</surname><given-names>J</given-names></name></person-group> (<year>2014</year>) A molecular phylogeny and classification of <italic><tp:taxon-name><tp:taxon-name-part taxon-name-part-type="genus">Eriocoma</tp:taxon-name-part></tp:taxon-name></italic> and <italic><tp:taxon-name><tp:taxon-name-part taxon-name-part-type="genus">Ptilostipa</tp:taxon-name-part></tp:taxon-name></italic> (<tp:taxon-name><tp:taxon-name-part taxon-name-part-type="family">Poaceae</tp:taxon-name-part></tp:taxon-name>: <tp:taxon-name><tp:taxon-name-part taxon-name-part-type="tribe">Stipeae</tp:taxon-name-part></tp:taxon-name>). Botany2014, New Frontiers in Botany, Systematics Section, held at the Boise Convention Centre, Boise, Idaho (Abstract 26–31 July 2014) <ext-link xlink:type="simple" ext-link-type="uri" xlink:href="http://2014.botanyconference.org/engine/search/index.php?func=detail%26aid=233">http://2014.botanyconference.org/engine/search/index.php?func=detail&amp;aid=233</ext-link></mixed-citation></ref><ref id="B43"><mixed-citation xmlns:xlink="http://www.w3.org/1999/xlink" xlink:type="simple"><person-group><name name-style="western"><surname>Valdés Reyna</surname><given-names>J</given-names></name><name name-style="western"><surname>Romaschenko</surname><given-names>K</given-names></name><name name-style="western"><surname>Peterson</surname><given-names>PM</given-names></name><name name-style="western"><surname>Soreng</surname><given-names>RJ</given-names></name></person-group> (<year>2013</year>) A molecular phylogeny and classification of <italic><tp:taxon-name><tp:taxon-name-part taxon-name-part-type="genus">Eriocoma</tp:taxon-name-part></tp:taxon-name></italic> and <italic><tp:taxon-name><tp:taxon-name-part taxon-name-part-type="genus">Pseudoeriocoma</tp:taxon-name-part></tp:taxon-name></italic> (<tp:taxon-name><tp:taxon-name-part taxon-name-part-type="family">Poaceae</tp:taxon-name-part></tp:taxon-name>: <tp:taxon-name><tp:taxon-name-part taxon-name-part-type="tribe">Stipeae</tp:taxon-name-part></tp:taxon-name>). Monocots V, 5<sup>th</sup> International Conference on Comparative Biology of Monocotyledons, New York, held at Fordham University Campus, Keating Hall Auditorium (Abstract 8 July 2013). <ext-link xlink:type="simple" ext-link-type="uri" xlink:href="https://www.regonline.com/builder/site/Default.aspx?EventID=1060172">https://www.regonline.com/builder/site/Default.aspx?EventID=1060172</ext-link></mixed-citation></ref></ref-list></tp:taxon-treatment>
