# Supplementary material for: A key to the North American genera of Stipeae (Poaceae, Pooideae) with descriptions and taxonomic names for species of Eriocoma, Neotrinia, Oloptum, and five new genera: Barkworthia, ×Eriosella, Pseudoeriocoma, Ptilagrostiella, and Thorneochloa
Source: PhytoKeys. 2019 Jul 16;126:89–125. doi: 10.3897/phytokeys.126.34096 (PMC6650443; doi:10.3897/phytokeys.126.34096)
Supplement: XML Treatment for Pseudoeriocoma constricta [file phytokeys.126.34096-treatment44.xml]

<!DOCTYPE tp:taxon-treatment
  PUBLIC "-//TaxonX//DTD Taxonomic Treatment Publishing DTD v0 20100105//EN" "tax-treatment-NSO.dtd">
<tp:taxon-treatment xmlns:tp="http://www.plazi.org/taxpub"><tp:treatment-meta><kwd-group><label>Taxon classification</label><kwd><named-content xmlns:xlink="http://www.w3.org/1999/xlink" content-type="kingdom">Plantae</named-content></kwd><kwd><named-content xmlns:xlink="http://www.w3.org/1999/xlink" content-type="order">Poales</named-content></kwd><kwd><named-content xmlns:xlink="http://www.w3.org/1999/xlink" content-type="family">Poaceae</named-content></kwd></kwd-group><mixed-citation publication-type="journal"><person-group><name><surname>Peterson</surname><given-names>Paul M.</given-names></name><name><surname>Romaschenko</surname><given-names>Konstantin</given-names></name><name><surname>Soreng</surname><given-names>Robert J.</given-names></name><name><surname>Reyna</surname><given-names>Jesus Valdés</given-names></name></person-group><article-title>A key to the North American genera of <tp:taxon-name><tp:taxon-name-part taxon-name-part-type="tribe">Stipeae</tp:taxon-name-part></tp:taxon-name> (<tp:taxon-name><tp:taxon-name-part taxon-name-part-type="family">Poaceae</tp:taxon-name-part></tp:taxon-name>, <tp:taxon-name><tp:taxon-name-part taxon-name-part-type="subfamily">Pooideae</tp:taxon-name-part></tp:taxon-name>) with descriptions and taxonomic names for species of <italic><tp:taxon-name><tp:taxon-name-part taxon-name-part-type="genus" reg="Eriocoma">Eriocoma</tp:taxon-name-part></tp:taxon-name></italic>, <italic><tp:taxon-name><tp:taxon-name-part taxon-name-part-type="genus" reg="Neotrinia">Neotrinia</tp:taxon-name-part></tp:taxon-name></italic>, <italic><tp:taxon-name><tp:taxon-name-part taxon-name-part-type="genus" reg="Oloptum">Oloptum</tp:taxon-name-part></tp:taxon-name></italic>, and five new genera: <italic><tp:taxon-name><tp:taxon-name-part taxon-name-part-type="genus" reg="Barkworthia">Barkworthia</tp:taxon-name-part></tp:taxon-name></italic>, ×<italic><tp:taxon-name><tp:taxon-name-part taxon-name-part-type="genus" reg="Eriosella">Eriosella</tp:taxon-name-part></tp:taxon-name></italic>, <italic><tp:taxon-name><tp:taxon-name-part taxon-name-part-type="genus" reg="Pseudoeriocoma">Pseudoeriocoma</tp:taxon-name-part></tp:taxon-name></italic>, <italic><tp:taxon-name><tp:taxon-name-part taxon-name-part-type="genus" reg="Ptilagrostiella">Ptilagrostiella</tp:taxon-name-part></tp:taxon-name></italic>, and <italic><tp:taxon-name><tp:taxon-name-part taxon-name-part-type="genus" reg="Thorneochloa">Thorneochloa</tp:taxon-name-part></tp:taxon-name></italic></article-title><source>PhytoKeys</source><day>16</day><month>7</month><year>2019</year><volume>126</volume><fpage>89</fpage><lpage>125</lpage><pub-id pub-id-type="doi">10.3897/phytokeys.126.34096</pub-id></mixed-citation></tp:treatment-meta><tp:nomenclature><tp:taxon-name>
            <tp:taxon-name-part taxon-name-part-type="genus" reg="Pseudoeriocoma">Pseudoeriocoma</tp:taxon-name-part>
            <tp:taxon-name-part taxon-name-part-type="species" reg="constricta">constricta</tp:taxon-name-part>
            <object-id xmlns:xlink="http://www.w3.org/1999/xlink" content-type="ipni" xlink:type="simple">urn:lsid:ipni.org:names:77199099-1</object-id>
          </tp:taxon-name><tp:taxon-authority>(Hitchc.) Romasch., comb. nov.</tp:taxon-authority><tp:nomenclature-citation-list><tp:nomenclature-citation><tp:taxon-name>
                <tp:taxon-name-part taxon-name-part-type="genus" reg="Stipa">Stipa</tp:taxon-name-part>
                <tp:taxon-name-part taxon-name-part-type="species" reg="constricta">constricta</tp:taxon-name-part>
              </tp:taxon-name><comment>Hitchc., Contr. U.S. Natl. Herb. 24(7): 244, t. 51, f. 28–29. 1925 [Basionym] ≡ <tp:taxon-name><tp:taxon-name-part taxon-name-part-type="genus" reg="Achnatherum">Achnatherum</tp:taxon-name-part><tp:taxon-name-part taxon-name-part-type="species" reg="constrictum">constrictum</tp:taxon-name-part></tp:taxon-name> (Hitchc.) Valdés-Reyna &amp; Barkworth, Contr. U.S. Natl. Herb. 48: 15. 2003. Type: Mexico, Hidalgo, Pachuca, collected on a rocky hill at 2400 m alt., 7 Sep 1910, <italic>A.S. Hitchcock 6742</italic> (holotype: US-993345!; isotype: NY-00431580 [image!]).</comment></tp:nomenclature-citation></tp:nomenclature-citation-list></tp:nomenclature></tp:taxon-treatment>
