# Supplementary material for: A key to the North American genera of Stipeae (Poaceae, Pooideae) with descriptions and taxonomic names for species of Eriocoma, Neotrinia, Oloptum, and five new genera: Barkworthia, ×Eriosella, Pseudoeriocoma, Ptilagrostiella, and Thorneochloa
Source: PhytoKeys. 2019 Jul 16;126:89–125. doi: 10.3897/phytokeys.126.34096 (PMC6650443; doi:10.3897/phytokeys.126.34096)
Supplement: XML Treatment for Ptilagrostiella [file phytokeys.126.34096-treatment49.xml]

<!DOCTYPE tp:taxon-treatment
  PUBLIC "-//TaxonX//DTD Taxonomic Treatment Publishing DTD v0 20100105//EN" "tax-treatment-NSO.dtd">
<tp:taxon-treatment xmlns:tp="http://www.plazi.org/taxpub"><tp:treatment-meta><kwd-group><label>Taxon classification</label><kwd><named-content xmlns:xlink="http://www.w3.org/1999/xlink" content-type="kingdom">Plantae</named-content></kwd><kwd><named-content xmlns:xlink="http://www.w3.org/1999/xlink" content-type="order">Poales</named-content></kwd><kwd><named-content xmlns:xlink="http://www.w3.org/1999/xlink" content-type="family">Poaceae</named-content></kwd></kwd-group><mixed-citation publication-type="journal"><person-group><name><surname>Peterson</surname><given-names>Paul M.</given-names></name><name><surname>Romaschenko</surname><given-names>Konstantin</given-names></name><name><surname>Soreng</surname><given-names>Robert J.</given-names></name><name><surname>Reyna</surname><given-names>Jesus Valdés</given-names></name></person-group><article-title>A key to the North American genera of <tp:taxon-name><tp:taxon-name-part taxon-name-part-type="tribe">Stipeae</tp:taxon-name-part></tp:taxon-name> (<tp:taxon-name><tp:taxon-name-part taxon-name-part-type="family">Poaceae</tp:taxon-name-part></tp:taxon-name>, <tp:taxon-name><tp:taxon-name-part taxon-name-part-type="subfamily">Pooideae</tp:taxon-name-part></tp:taxon-name>) with descriptions and taxonomic names for species of <italic><tp:taxon-name><tp:taxon-name-part taxon-name-part-type="genus" reg="Eriocoma">Eriocoma</tp:taxon-name-part></tp:taxon-name></italic>, <italic><tp:taxon-name><tp:taxon-name-part taxon-name-part-type="genus" reg="Neotrinia">Neotrinia</tp:taxon-name-part></tp:taxon-name></italic>, <italic><tp:taxon-name><tp:taxon-name-part taxon-name-part-type="genus" reg="Oloptum">Oloptum</tp:taxon-name-part></tp:taxon-name></italic>, and five new genera: <italic><tp:taxon-name><tp:taxon-name-part taxon-name-part-type="genus" reg="Barkworthia">Barkworthia</tp:taxon-name-part></tp:taxon-name></italic>, ×<italic><tp:taxon-name><tp:taxon-name-part taxon-name-part-type="genus" reg="Eriosella">Eriosella</tp:taxon-name-part></tp:taxon-name></italic>, <italic><tp:taxon-name><tp:taxon-name-part taxon-name-part-type="genus" reg="Pseudoeriocoma">Pseudoeriocoma</tp:taxon-name-part></tp:taxon-name></italic>, <italic><tp:taxon-name><tp:taxon-name-part taxon-name-part-type="genus" reg="Ptilagrostiella">Ptilagrostiella</tp:taxon-name-part></tp:taxon-name></italic>, and <italic><tp:taxon-name><tp:taxon-name-part taxon-name-part-type="genus" reg="Thorneochloa">Thorneochloa</tp:taxon-name-part></tp:taxon-name></italic></article-title><source>PhytoKeys</source><day>16</day><month>7</month><year>2019</year><volume>126</volume><fpage>89</fpage><lpage>125</lpage><pub-id pub-id-type="doi">10.3897/phytokeys.126.34096</pub-id></mixed-citation></tp:treatment-meta><tp:nomenclature><tp:taxon-name>
            <tp:taxon-name-part taxon-name-part-type="genus" reg="Ptilagrostiella">Ptilagrostiella</tp:taxon-name-part>
            <object-id xmlns:xlink="http://www.w3.org/1999/xlink" content-type="ipni" xlink:type="simple">urn:lsid:ipni.org:names:77199104-1</object-id>
          </tp:taxon-name><tp:taxon-authority>Romasch., P.M.Peterson &amp; Soreng, gen. nov.</tp:taxon-authority></tp:nomenclature><tp:treatment-sec sec-type="material" id="SECID0EKTBK"><title>Type.</title><p><italic><tp:taxon-name><tp:taxon-name-part taxon-name-part-type="genus" reg="Ptilagrostiella">Ptilagrostiella</tp:taxon-name-part><tp:taxon-name-part taxon-name-part-type="species" reg="kingii">kingii</tp:taxon-name-part></tp:taxon-name></italic> (Bol.) Romasch. (≡ <italic><tp:taxon-name><tp:taxon-name-part taxon-name-part-type="genus" reg="Stipa">Stipa</tp:taxon-name-part><tp:taxon-name-part taxon-name-part-type="species" reg="kingii">kingii</tp:taxon-name-part></tp:taxon-name></italic> Bol.).</p></tp:treatment-sec><tp:treatment-sec sec-type="diagnosis" id="SECID0EGUBK"><title>Diagnosis.</title><p><italic><tp:taxon-name><tp:taxon-name-part taxon-name-part-type="genus" reg="Ptilagrostiella">Ptilagrostiella</tp:taxon-name-part></tp:taxon-name></italic> differs from <italic><tp:taxon-name><tp:taxon-name-part taxon-name-part-type="genus" reg="Piptatheropsis">Piptatheropsis</tp:taxon-name-part></tp:taxon-name></italic> Romasch., P.M. Peterson &amp; Soreng in having glumes without veins with obtuse apices, a sharp callus, and laterally compressed florets with lemma margins overlapping most of the palea at maturity; and <!--PageBreak-->differs from <italic><tp:taxon-name><tp:taxon-name-part taxon-name-part-type="genus" reg="Ptilagrostis">Ptilagrostis</tp:taxon-name-part></tp:taxon-name></italic> Griseb. in having a sharp-pointed callus and lemmatal awns with very short hairs.</p></tp:treatment-sec><tp:treatment-sec sec-type="description" id="SECID0EDVBK"><title>Description.</title><p>Plants perennial, cespitose, not rhizomatous with intravaginal branching. Culms 15–40 cm tall, 0.4–0.8 mm in diameter, erect, glabrous, not branching above. Leaf sheaths open, glabrous to scaberulous; ligules 1–2.5 mm long, membranous, apex obtuse to acute; blades 3–15 cm long, 0.3–0.5 mm wide, convolute, filiform, flexuous. Panicles 4–10 cm long, loosely contracted; branches ascending and usually appressed. Spikelets 3–4.5 mm long, lanceolate with one fertile floret without rachilla extension; disarticulation above the glumes; glumes 3–4.5 mm long, usually longer than the florets, hyaline, without veins, apex obtuse; florets 2.8–4.2 mm long, laterally compressed; calluses 0.3–0.7 mm long, sharp, hairy; lemmas 2.8–4.2 mm long, membranous to chartaceous, evenly pubescent throughout, the hairs 0.3–0.5 mm long, margins overlapping most of the palea at maturity, apex 2-lobed, the lobes 0.1–0.4 mm long, awned; lemma epidermal pattern saw-like; fundamental cells of variable length with sinuous sidewalls 2–8 times longer than silica cells irregularly alternating; silica bodies elongated-rectangular, sometimes paired with square-shaped cork cells; lemmatal awns 10–14 mm long, strigillose in lower part; 1- or 2-geniculate, persistent; paleas 2.6–3.2 mm long, shorter to about as long as the lemma, chartaceous, 2-veined; stamens 3, anthers 0.5–1.5 mm long, penicillate; lodicules 3, membranous; stigmas 2; ovary glabrous. Caryopses 1.5–2.3 mm long, fusiform, pericarp adherent. Chromosome number 2<italic>n</italic> = 22 (<xref ref-type="bibr" rid="B18">Johnson 1945</xref>).</p></tp:treatment-sec><ref-list><ref id="B18"><mixed-citation xmlns:xlink="http://www.w3.org/1999/xlink" xlink:type="simple"><person-group><name name-style="western"><surname>Johnson</surname><given-names>BL</given-names></name></person-group> (<year>1945</year>) Natural hybrids between <italic><tp:taxon-name><tp:taxon-name-part taxon-name-part-type="genus">Oryzopsis</tp:taxon-name-part><tp:taxon-name-part taxon-name-part-type="species">hymenoides</tp:taxon-name-part></tp:taxon-name></italic> and several species of <italic><tp:taxon-name><tp:taxon-name-part taxon-name-part-type="genus">Stipa</tp:taxon-name-part></tp:taxon-name></italic>. American Journal of Botany 32(9): 599–608. <ext-link xlink:type="simple" ext-link-type="doi" xlink:href="10.1002/j.1537-2197.1945.tb05164.x">https://doi.org/10.1002/j.1537-2197.1945.tb05164.x</ext-link></mixed-citation></ref></ref-list></tp:taxon-treatment>
