# Supplementary material for: A key to the North American genera of Stipeae (Poaceae, Pooideae) with descriptions and taxonomic names for species of Eriocoma, Neotrinia, Oloptum, and five new genera: Barkworthia, ×Eriosella, Pseudoeriocoma, Ptilagrostiella, and Thorneochloa
Source: PhytoKeys. 2019 Jul 16;126:89–125. doi: 10.3897/phytokeys.126.34096 (PMC6650443; doi:10.3897/phytokeys.126.34096)
Supplement: XML Treatment for Ptilagrostiella kingii [file phytokeys.126.34096-treatment50.xml]

<!DOCTYPE tp:taxon-treatment
  PUBLIC "-//TaxonX//DTD Taxonomic Treatment Publishing DTD v0 20100105//EN" "tax-treatment-NSO.dtd">
<tp:taxon-treatment xmlns:tp="http://www.plazi.org/taxpub"><tp:treatment-meta><kwd-group><label>Taxon classification</label><kwd><named-content xmlns:xlink="http://www.w3.org/1999/xlink" content-type="kingdom">Plantae</named-content></kwd><kwd><named-content xmlns:xlink="http://www.w3.org/1999/xlink" content-type="order">Poales</named-content></kwd><kwd><named-content xmlns:xlink="http://www.w3.org/1999/xlink" content-type="family">Poaceae</named-content></kwd></kwd-group><mixed-citation publication-type="journal"><person-group><name><surname>Peterson</surname><given-names>Paul M.</given-names></name><name><surname>Romaschenko</surname><given-names>Konstantin</given-names></name><name><surname>Soreng</surname><given-names>Robert J.</given-names></name><name><surname>Reyna</surname><given-names>Jesus Valdés</given-names></name></person-group><article-title>A key to the North American genera of <tp:taxon-name><tp:taxon-name-part taxon-name-part-type="tribe">Stipeae</tp:taxon-name-part></tp:taxon-name> (<tp:taxon-name><tp:taxon-name-part taxon-name-part-type="family">Poaceae</tp:taxon-name-part></tp:taxon-name>, <tp:taxon-name><tp:taxon-name-part taxon-name-part-type="subfamily">Pooideae</tp:taxon-name-part></tp:taxon-name>) with descriptions and taxonomic names for species of <italic><tp:taxon-name><tp:taxon-name-part taxon-name-part-type="genus" reg="Eriocoma">Eriocoma</tp:taxon-name-part></tp:taxon-name></italic>, <italic><tp:taxon-name><tp:taxon-name-part taxon-name-part-type="genus" reg="Neotrinia">Neotrinia</tp:taxon-name-part></tp:taxon-name></italic>, <italic><tp:taxon-name><tp:taxon-name-part taxon-name-part-type="genus" reg="Oloptum">Oloptum</tp:taxon-name-part></tp:taxon-name></italic>, and five new genera: <italic><tp:taxon-name><tp:taxon-name-part taxon-name-part-type="genus" reg="Barkworthia">Barkworthia</tp:taxon-name-part></tp:taxon-name></italic>, ×<italic><tp:taxon-name><tp:taxon-name-part taxon-name-part-type="genus" reg="Eriosella">Eriosella</tp:taxon-name-part></tp:taxon-name></italic>, <italic><tp:taxon-name><tp:taxon-name-part taxon-name-part-type="genus" reg="Pseudoeriocoma">Pseudoeriocoma</tp:taxon-name-part></tp:taxon-name></italic>, <italic><tp:taxon-name><tp:taxon-name-part taxon-name-part-type="genus" reg="Ptilagrostiella">Ptilagrostiella</tp:taxon-name-part></tp:taxon-name></italic>, and <italic><tp:taxon-name><tp:taxon-name-part taxon-name-part-type="genus" reg="Thorneochloa">Thorneochloa</tp:taxon-name-part></tp:taxon-name></italic></article-title><source>PhytoKeys</source><day>16</day><month>7</month><year>2019</year><volume>126</volume><fpage>89</fpage><lpage>125</lpage><pub-id pub-id-type="doi">10.3897/phytokeys.126.34096</pub-id></mixed-citation></tp:treatment-meta><tp:nomenclature><tp:taxon-name>
            <tp:taxon-name-part taxon-name-part-type="genus" reg="Ptilagrostiella">Ptilagrostiella</tp:taxon-name-part>
            <tp:taxon-name-part taxon-name-part-type="species" reg="kingii">kingii</tp:taxon-name-part>
            <object-id xmlns:xlink="http://www.w3.org/1999/xlink" content-type="ipni" xlink:type="simple">urn:lsid:ipni.org:names:77199105-1</object-id>
          </tp:taxon-name><tp:taxon-authority>(Bol.) Romasch., comb. nov.</tp:taxon-authority><tp:nomenclature-citation-list><tp:nomenclature-citation><tp:taxon-name>
                <tp:taxon-name-part taxon-name-part-type="genus" reg="Stipa">Stipa</tp:taxon-name-part>
                <tp:taxon-name-part taxon-name-part-type="species" reg="kingii">kingii</tp:taxon-name-part>
              </tp:taxon-name><comment>Bol., Proc. Calif. Acad. Sci. 4: 170. 1872 [Basionym] ≡ <tp:taxon-name><tp:taxon-name-part taxon-name-part-type="genus" reg="Oryzopsis">Oryzopsis</tp:taxon-name-part><tp:taxon-name-part taxon-name-part-type="species" reg="kingii">kingii</tp:taxon-name-part></tp:taxon-name> (Bol.) Beal, Grass. N. Amer. 2: 229. 1896 ≡ <tp:taxon-name><tp:taxon-name-part taxon-name-part-type="genus" reg="Ptilagrostis">Ptilagrostis</tp:taxon-name-part><tp:taxon-name-part taxon-name-part-type="species" reg="kingii">kingii</tp:taxon-name-part></tp:taxon-name> (Bol.) Barkworth, Syst. Bot. 8(4): 417. 1983. Type: USA, California, Tuolumne Co., Mt. Dana and Toulumne Meadows, 7000–12000 ft, Sep 1866, <italic>H.N. Bolander 6097</italic> (lectotype: CAS-0005666 [image!] designated by M.E. Barkworth, Syst. Bot. 8: 417. 1983; isolectotypes: BM-001042147 [image!], F-0047023F [image!], G-00176575 [image!], G-00176576 [image!], G-00176577 [image!], GH-00361770 [image!, NY-01785914 [image!], US-81910!, YU-000920 [image!], YU-244788 [image!], W-18890217500 [image!]). Fig. <xref ref-type="fig" rid="F4">4F–J</xref>.</comment></tp:nomenclature-citation></tp:nomenclature-citation-list></tp:nomenclature><tp:treatment-sec sec-type="distribution" id="SECID0EHYBK"><title>Distribution and habitat.</title><p><italic><tp:taxon-name><tp:taxon-name-part taxon-name-part-type="genus" reg="Ptilagrostiella">Ptilagrostiella</tp:taxon-name-part><tp:taxon-name-part taxon-name-part-type="species" reg="kingii">kingii</tp:taxon-name-part></tp:taxon-name></italic> is endemic to California known only in the Sierra Nevada (Fresno, Inyo, Madera, Mariposa, Mono, Tulare, and Tuolomne counties) and is associated with lodgepole and subalpine forests (<xref ref-type="bibr" rid="B5">Calflora 2018</xref>). The species grows along moist streambanks and open, wet to dry meadows; 2000–3650 m (<xref ref-type="bibr" rid="B2">Barkworth 1983</xref>, <xref ref-type="bibr" rid="B3">2007</xref>).</p></tp:treatment-sec><tp:treatment-sec sec-type="comments" id="SECID0EEZBK"><title>Comments.</title><p>In our earlier molecular analysis, <italic><tp:taxon-name><tp:taxon-name-part taxon-name-part-type="genus" reg="Ptilagrostiella">Ptilagrostiella</tp:taxon-name-part><tp:taxon-name-part taxon-name-part-type="species" reg="kingii">kingii</tp:taxon-name-part></tp:taxon-name></italic> is sister to a well-supported clade of <italic><tp:taxon-name><tp:taxon-name-part taxon-name-part-type="genus" reg="Piptatheropsis">Piptatheropsis</tp:taxon-name-part></tp:taxon-name></italic> (<xref ref-type="bibr" rid="B25">Romaschenko et al. 2011</xref>, <xref ref-type="bibr" rid="B26">2012</xref>). As indicated by <!--PageBreak--><xref ref-type="bibr" rid="B2">Barkworth (1983)</xref>, the similarities between <italic><tp:taxon-name><tp:taxon-name-part taxon-name-part-type="genus" reg="Piptatheropsis">P.</tp:taxon-name-part><tp:taxon-name-part taxon-name-part-type="species" reg="kingii">kingii</tp:taxon-name-part></tp:taxon-name></italic> and <italic><tp:taxon-name><tp:taxon-name-part taxon-name-part-type="genus" reg="Ptilagrostis">Ptilagrostis</tp:taxon-name-part></tp:taxon-name></italic> may have resulted from convergent evolution in distantly related taxa growing under similar environmental conditions since the former species shares an immediate common ancestor with <italic><tp:taxon-name><tp:taxon-name-part taxon-name-part-type="genus" reg="Piptatheropsis">Piptatheropsis</tp:taxon-name-part></tp:taxon-name></italic> and does not align near the <italic><tp:taxon-name><tp:taxon-name-part taxon-name-part-type="genus" reg="Ptilagrostis">Ptilagrostis</tp:taxon-name-part></tp:taxon-name></italic> clade (<xref ref-type="bibr" rid="B26">Romaschenko et al. 2012</xref>). <italic><tp:taxon-name><tp:taxon-name-part taxon-name-part-type="genus" reg="Ptilagrostiella">Ptilagrostiella</tp:taxon-name-part><tp:taxon-name-part taxon-name-part-type="species" reg="kingii">kingii</tp:taxon-name-part></tp:taxon-name></italic> also lacks a blunt callus and the plumose awns characteristic of most <italic><tp:taxon-name><tp:taxon-name-part taxon-name-part-type="genus" reg="Ptilagrostis">Ptilagrostis</tp:taxon-name-part></tp:taxon-name></italic> species (<xref ref-type="bibr" rid="B46">Wu and Phillips 2006</xref>).</p></tp:treatment-sec><tp:treatment-sec><!--Section generated to contain objects referenced in tp:taxon-treatment.--><fig id="F4" position="float" orientation="portrait"><object-id xmlns:xlink="http://www.w3.org/1999/xlink" content-type="arpha" xlink:type="simple">0aa90776-156b-501f-ab2b-954f8dc25b9b</object-id><object-id xmlns:xlink="http://www.w3.org/1999/xlink" content-type="doi" xlink:type="simple">10.3897/phytokeys.126.34096.figure4</object-id><label>Figure 4.</label><caption><p><italic><tp:taxon-name><tp:taxon-name-part taxon-name-part-type="genus" reg="Oloptum">Oloptum</tp:taxon-name-part><tp:taxon-name-part taxon-name-part-type="species" reg="miliaceum">miliaceum</tp:taxon-name-part></tp:taxon-name></italic>: <bold>A</bold> panicle <bold>B</bold> glumes <bold>C</bold> floret <bold>D</bold> lemma and palea <bold>E</bold> lemma base with disarticulation scar. <italic><tp:taxon-name><tp:taxon-name-part taxon-name-part-type="genus" reg="Ptilagrostiella">Ptilagrostiella</tp:taxon-name-part><tp:taxon-name-part taxon-name-part-type="species" reg="kingii">kingii</tp:taxon-name-part></tp:taxon-name></italic>: <bold>F</bold> habit <bold>G</bold> panicle <bold>H</bold> glumes <bold>I</bold> floret <bold>J</bold> lemma apex.</p></caption><graphic xmlns:xlink="http://www.w3.org/1999/xlink" xlink:href="phytokeys-126-089-g004.jpg" position="float" orientation="portrait" xlink:type="simple" id="oo_317894.jpg"><uri content-type="original_file" xlink:type="simple">https://binary.pensoft.net/fig/317894</uri></graphic></fig></tp:treatment-sec><ref-list><ref id="B5"><mixed-citation xmlns:xlink="http://www.w3.org/1999/xlink" xlink:type="simple"><institution xlink:type="simple">Calflora</institution> (<year>2018</year>) Information on California plants for education, research and conservation. Berkeley, California: The Calflora Database (a non-profit organization). <ext-link xlink:type="simple" ext-link-type="uri" xlink:href="https://www.calflora.org/">https://www.calflora.org/</ext-link> [accessed 27 Dec 2018]</mixed-citation></ref><ref id="B2"><mixed-citation xmlns:xlink="http://www.w3.org/1999/xlink" xlink:type="simple"><person-group><name name-style="western"><surname>Barkworth</surname><given-names>ME</given-names></name></person-group> (<year>1983</year>) <article-title><italic><tp:taxon-name><tp:taxon-name-part taxon-name-part-type="genus">Ptilagrostis</tp:taxon-name-part></tp:taxon-name></italic> in North America and its relationship to other <tp:taxon-name><tp:taxon-name-part taxon-name-part-type="tribe">Stipeae</tp:taxon-name-part></tp:taxon-name>.</article-title><source>Systematic Botany</source><volume>8</volume>(<issue>4</issue>): <fpage>395</fpage>–<lpage>419</lpage>. <ext-link xlink:type="simple" ext-link-type="doi" xlink:href="10.2307/2418359">https://doi.org/10.2307/2418359</ext-link></mixed-citation></ref><ref id="B3"><mixed-citation xmlns:xlink="http://www.w3.org/1999/xlink" xlink:type="simple"><person-group><name name-style="western"><surname>Barkworth</surname><given-names>ME</given-names></name></person-group> (<year>2007</year>) <article-title>10. <tp:taxon-name><tp:taxon-name-part taxon-name-part-type="tribe">Stipeae</tp:taxon-name-part></tp:taxon-name> Dumort.</article-title> In: <person-group><name name-style="western"><surname>Barkworth</surname><given-names>ME</given-names></name><name name-style="western"><surname>Capels</surname><given-names>KM</given-names></name><name name-style="western"><surname>Long</surname><given-names>S</given-names></name><name name-style="western"><surname>Anderton</surname><given-names>LK</given-names></name><name name-style="western"><surname>Piep</surname><given-names>MB</given-names></name></person-group> (<role>Eds</role>) <issue-title>Magnoliophyta: Commelinidae (in part): Poaceae, part 1.</issue-title><source>Oxford Universtiy Press, New York</source>, <fpage>109</fpage>–<lpage>186</lpage>.</mixed-citation></ref><ref id="B25"><mixed-citation xmlns:xlink="http://www.w3.org/1999/xlink" xlink:type="simple"><person-group><name name-style="western"><surname>Romaschenko</surname><given-names>K</given-names></name><name name-style="western"><surname>Peterson</surname><given-names>PM</given-names></name><name name-style="western"><surname>Soreng</surname><given-names>RJ</given-names></name><name name-style="western"><surname>Futorna</surname><given-names>O</given-names></name><name name-style="western"><surname>Susanna</surname><given-names>A</given-names></name></person-group> (<year>2011</year>) Phylogenetics of <italic><tp:taxon-name><tp:taxon-name-part taxon-name-part-type="genus">Piptatherum</tp:taxon-name-part></tp:taxon-name></italic> s.l. (<tp:taxon-name><tp:taxon-name-part taxon-name-part-type="family">Poaceae</tp:taxon-name-part></tp:taxon-name>: <tp:taxon-name><tp:taxon-name-part taxon-name-part-type="tribe">Stipeae</tp:taxon-name-part></tp:taxon-name>): Evidence for a new genus, <italic><tp:taxon-name><tp:taxon-name-part taxon-name-part-type="genus">Piptatheropsis</tp:taxon-name-part></tp:taxon-name></italic>, and resurrection of <italic><tp:taxon-name><tp:taxon-name-part taxon-name-part-type="genus">Patis</tp:taxon-name-part></tp:taxon-name></italic>. Taxon 60(6): 1703–1716. <ext-link xlink:type="simple" ext-link-type="doi" xlink:href="10.1002/tax.606015">https://doi.org/10.1002/tax.606015</ext-link></mixed-citation></ref><ref id="B26"><mixed-citation xmlns:xlink="http://www.w3.org/1999/xlink" xlink:type="simple"><person-group><name name-style="western"><surname>Romaschenko</surname><given-names>K</given-names></name><name name-style="western"><surname>Peterson</surname><given-names>PM</given-names></name><name name-style="western"><surname>Soreng</surname><given-names>RJ</given-names></name><name name-style="western"><surname>Garcia-Jacas</surname><given-names>N</given-names></name><name name-style="western"><surname>Futorna</surname><given-names>O</given-names></name><name name-style="western"><surname>Susanna</surname><given-names>A</given-names></name></person-group> (<year>2012</year>) <article-title>Systematics and evolution of the needle grasses (<tp:taxon-name><tp:taxon-name-part taxon-name-part-type="family">Poaceae</tp:taxon-name-part></tp:taxon-name>: <tp:taxon-name><tp:taxon-name-part taxon-name-part-type="subfamily">Pooideae</tp:taxon-name-part></tp:taxon-name>: <tp:taxon-name><tp:taxon-name-part taxon-name-part-type="tribe">Stipeae</tp:taxon-name-part></tp:taxon-name>) based on analysis of multiple chloroplast loci, ITS, and lemma micromorphology.</article-title><source>Taxon</source><volume>61</volume>(<issue>1</issue>): <fpage>18</fpage>–<lpage>44</lpage>. <ext-link xlink:type="simple" ext-link-type="doi" xlink:href="10.1002/tax.611002">https://doi.org/10.1002/tax.611002</ext-link></mixed-citation></ref><ref id="B46"><mixed-citation xmlns:xlink="http://www.w3.org/1999/xlink" xlink:type="simple"><person-group><name name-style="western"><surname>Wu</surname><given-names>ZL</given-names></name><name name-style="western"><surname>Phillips</surname><given-names>SM</given-names></name></person-group> (<year>2006</year>) <article-title>7. Tribe <tp:taxon-name><tp:taxon-name-part taxon-name-part-type="tribe">Stipeae</tp:taxon-name-part></tp:taxon-name>.</article-title> In: <person-group><name name-style="western"><surname>Wu</surname><given-names>Z</given-names></name><name name-style="western"><surname>Raven</surname><given-names>PH</given-names></name><name name-style="western"><surname>Hong</surname><given-names>DY</given-names></name></person-group> (<role>Eds</role>) <issue-title>Flora of China, Poaceae.</issue-title><source>Science Press and Missouri Botanical Garden Press, Beijing and St. Louis</source>, <fpage>188</fpage>–<lpage>212</lpage>.</mixed-citation></ref></ref-list></tp:taxon-treatment>
