# Supplementary material for: A key to the North American genera of Stipeae (Poaceae, Pooideae) with descriptions and taxonomic names for species of Eriocoma, Neotrinia, Oloptum, and five new genera: Barkworthia, ×Eriosella, Pseudoeriocoma, Ptilagrostiella, and Thorneochloa
Source: PhytoKeys. 2019 Jul 16;126:89–125. doi: 10.3897/phytokeys.126.34096 (PMC6650443; doi:10.3897/phytokeys.126.34096)
Supplement: XML Treatment for Thorneochloa diegoensis [file phytokeys.126.34096-treatment52.xml]

<!DOCTYPE tp:taxon-treatment
  PUBLIC "-//TaxonX//DTD Taxonomic Treatment Publishing DTD v0 20100105//EN" "tax-treatment-NSO.dtd">
<tp:taxon-treatment xmlns:tp="http://www.plazi.org/taxpub"><tp:treatment-meta><kwd-group><label>Taxon classification</label><kwd><named-content xmlns:xlink="http://www.w3.org/1999/xlink" content-type="kingdom">Plantae</named-content></kwd><kwd><named-content xmlns:xlink="http://www.w3.org/1999/xlink" content-type="order">Poales</named-content></kwd><kwd><named-content xmlns:xlink="http://www.w3.org/1999/xlink" content-type="family">Poaceae</named-content></kwd></kwd-group><mixed-citation publication-type="journal"><person-group><name><surname>Peterson</surname><given-names>Paul M.</given-names></name><name><surname>Romaschenko</surname><given-names>Konstantin</given-names></name><name><surname>Soreng</surname><given-names>Robert J.</given-names></name><name><surname>Reyna</surname><given-names>Jesus Valdés</given-names></name></person-group><article-title>A key to the North American genera of <tp:taxon-name><tp:taxon-name-part taxon-name-part-type="tribe">Stipeae</tp:taxon-name-part></tp:taxon-name> (<tp:taxon-name><tp:taxon-name-part taxon-name-part-type="family">Poaceae</tp:taxon-name-part></tp:taxon-name>, <tp:taxon-name><tp:taxon-name-part taxon-name-part-type="subfamily">Pooideae</tp:taxon-name-part></tp:taxon-name>) with descriptions and taxonomic names for species of <italic><tp:taxon-name><tp:taxon-name-part taxon-name-part-type="genus" reg="Eriocoma">Eriocoma</tp:taxon-name-part></tp:taxon-name></italic>, <italic><tp:taxon-name><tp:taxon-name-part taxon-name-part-type="genus" reg="Neotrinia">Neotrinia</tp:taxon-name-part></tp:taxon-name></italic>, <italic><tp:taxon-name><tp:taxon-name-part taxon-name-part-type="genus" reg="Oloptum">Oloptum</tp:taxon-name-part></tp:taxon-name></italic>, and five new genera: <italic><tp:taxon-name><tp:taxon-name-part taxon-name-part-type="genus" reg="Barkworthia">Barkworthia</tp:taxon-name-part></tp:taxon-name></italic>, ×<italic><tp:taxon-name><tp:taxon-name-part taxon-name-part-type="genus" reg="Eriosella">Eriosella</tp:taxon-name-part></tp:taxon-name></italic>, <italic><tp:taxon-name><tp:taxon-name-part taxon-name-part-type="genus" reg="Pseudoeriocoma">Pseudoeriocoma</tp:taxon-name-part></tp:taxon-name></italic>, <italic><tp:taxon-name><tp:taxon-name-part taxon-name-part-type="genus" reg="Ptilagrostiella">Ptilagrostiella</tp:taxon-name-part></tp:taxon-name></italic>, and <italic><tp:taxon-name><tp:taxon-name-part taxon-name-part-type="genus" reg="Thorneochloa">Thorneochloa</tp:taxon-name-part></tp:taxon-name></italic></article-title><source>PhytoKeys</source><day>16</day><month>7</month><year>2019</year><volume>126</volume><fpage>89</fpage><lpage>125</lpage><pub-id pub-id-type="doi">10.3897/phytokeys.126.34096</pub-id></mixed-citation></tp:treatment-meta><tp:nomenclature><tp:taxon-name>
            <tp:taxon-name-part taxon-name-part-type="genus" reg="Thorneochloa">Thorneochloa</tp:taxon-name-part>
            <tp:taxon-name-part taxon-name-part-type="species" reg="diegoensis">diegoensis</tp:taxon-name-part>
            <object-id xmlns:xlink="http://www.w3.org/1999/xlink" content-type="ipni" xlink:type="simple">urn:lsid:ipni.org:names:77199108-1 77199108-1</object-id>
          </tp:taxon-name><tp:taxon-authority>(Swallen) Romasch., comb. nov.</tp:taxon-authority><tp:nomenclature-citation-list><tp:nomenclature-citation><tp:taxon-name>
                <tp:taxon-name-part taxon-name-part-type="genus" reg="Stipa">Stipa</tp:taxon-name-part>
                <tp:taxon-name-part taxon-name-part-type="species" reg="diegoensis">diegoensis</tp:taxon-name-part>
              </tp:taxon-name><comment>Swallen, J. Wash. Acad. Sci. 30(5): 212, f. 2. 1940 [Basionym] ≡ <tp:taxon-name><tp:taxon-name-part taxon-name-part-type="genus" reg="Achnatherum">Achnatherum</tp:taxon-name-part><tp:taxon-name-part taxon-name-part-type="species" reg="diegoense">diegoense</tp:taxon-name-part></tp:taxon-name> (Swallen) Barkworth, Phytologia 74(1): 7. 1993. Type: USA, California, San Diego Co., Proctor Valley near Jamul, along vernal stream in chaparral, 23 May 1938, <italic>F. F. Gander 5778</italic> (holotype: US-1761177!; isotypes: AHUC-30095 [image!], CAS-0005662 [image!], DAO-000465418 [image!], F-0044439F [image!], SD-00000072 [image!]). Fig. <xref ref-type="fig" rid="F5">5A–E</xref>.</comment></tp:nomenclature-citation></tp:nomenclature-citation-list></tp:nomenclature><tp:treatment-sec sec-type="distribution" id="SECID0EYBCK"><title>Distribution and habitat.</title><p><italic><tp:taxon-name><tp:taxon-name-part taxon-name-part-type="genus" reg="Thorneochloa">Thorneochloa</tp:taxon-name-part><tp:taxon-name-part taxon-name-part-type="species" reg="diegoensis">diegoensis</tp:taxon-name-part></tp:taxon-name></italic> is found in Channel Islands (Santa Barbara County), San Diego, and Ventura Counties and Baja California, Mexico in rocky soil along vernal streams and canyons in chaparral and coastal sage-scrub vegetation; usually below 500 m (<xref ref-type="bibr" rid="B3">Barkworth 2007</xref>; <xref ref-type="bibr" rid="B5">Calflora 2018</xref>).</p></tp:treatment-sec><tp:treatment-sec sec-type="comments" id="SECID0ERCCK"><title>Comments.</title><p>Molecular sequence analysis reveals multiple origins of this taxon. In our preliminary ITS-derived phylogenetic tree <italic><tp:taxon-name><tp:taxon-name-part taxon-name-part-type="genus" reg="Thorneochloa">Thorneochloa</tp:taxon-name-part><tp:taxon-name-part taxon-name-part-type="species" reg="diegoensis">diegoensis</tp:taxon-name-part></tp:taxon-name></italic> aligns within <italic><tp:taxon-name><tp:taxon-name-part taxon-name-part-type="genus" reg="Nassella">Nassella</tp:taxon-name-part></tp:taxon-name></italic> whereas in the combined plastid-derived tree it aligns within <italic><tp:taxon-name><tp:taxon-name-part taxon-name-part-type="genus" reg="Pseudoeriocoma">Pseudoeriocoma</tp:taxon-name-part></tp:taxon-name></italic> (<xref ref-type="bibr" rid="B43">Valdés Reyna et al. 2013</xref>). Geographically, the most likely parents, if of hybrid origin, would be <italic><tp:taxon-name><tp:taxon-name-part taxon-name-part-type="genus" reg="Nassella">Nassella</tp:taxon-name-part><tp:taxon-name-part taxon-name-part-type="species" reg="mucronata">mucronata</tp:taxon-name-part></tp:taxon-name></italic> (Kunth) R.W. Pohl and <italic><tp:taxon-name><tp:taxon-name-part taxon-name-part-type="genus" reg="Pseudoeriocoma">Pseudoeriocoma</tp:taxon-name-part><tp:taxon-name-part taxon-name-part-type="species" reg="eminens">eminens</tp:taxon-name-part></tp:taxon-name></italic>. A more detailed genetic study using low-copy nuclear genes would perhaps resolve this hypothesis.</p><sec sec-type="A key to the native and introduced (marked with an asterisk) genera of Stipeae (and Ampelodesmeae) in North America (modified from Barkworth 2007)" id="SECID0EKECK"><title>A key to the native and introduced (marked with an asterisk) genera of <tp:taxon-name><tp:taxon-name-part taxon-name-part-type="tribe">Stipeae</tp:taxon-name-part></tp:taxon-name> (and Ampelodesmeae) in North America (modified from <xref ref-type="bibr" rid="B3">Barkworth 2007</xref>)</title><table-wrap content-type="key" position="anchor" orientation="portrait"><table id="TID0EZUAI" rules="all"><tbody><tr><td rowspan="1" colspan="1">1</td><td rowspan="1" colspan="1">Spikelets with 2–6 florets; cultivated as ornamental, a Mediterranean species escaped in California</td><td rowspan="1" colspan="1"><bold><italic><tp:taxon-name><tp:taxon-name-part taxon-name-part-type="genus" reg="Ampelodesmos">Ampelodesmos</tp:taxon-name-part></tp:taxon-name></italic> Link<sup>*</sup></bold> (tribe Ampelodesmeae)</td></tr><tr><td rowspan="1" colspan="1">–</td><td rowspan="1" colspan="1">Spikelets with 1 floret (tribe <tp:taxon-name><tp:taxon-name-part taxon-name-part-type="tribe">Stipeae</tp:taxon-name-part></tp:taxon-name>); plants native or not</td><td rowspan="1" colspan="1">
                      <bold>2</bold>
                    </td></tr><tr><td rowspan="1" colspan="1">2</td><td rowspan="1" colspan="1">Paleas sulcate, longer than the lemmas; lemma margins involute, fitting into the paleal grove; lemma apices not lobed</td><td rowspan="1" colspan="1">
                      <bold><italic><tp:taxon-name>
                            <tp:taxon-name-part taxon-name-part-type="genus" reg="Piptochaetium">Piptochaetium</tp:taxon-name-part>
                          </tp:taxon-name></italic></bold>
                    </td></tr><tr><td rowspan="1" colspan="1">–</td><td rowspan="1" colspan="1">Paleas flat, from shorter than to longer than the lemmas; lemma margins convolute or not overlapping; lemma apices often lobed or bifid</td><td rowspan="1" colspan="1">
                      <bold>3</bold>
                    </td></tr><tr><td rowspan="1" colspan="1">3</td><td rowspan="1" colspan="1">Prophylls exceeding the leaf sheaths; lemmas with 2 prominent lobes at apex (0.9–2 mm long); plants cultivated as ornamentals, not escaped</td><td rowspan="1" colspan="1">
                      <bold>4</bold>
                    </td></tr><tr><td rowspan="1" colspan="1">–</td><td rowspan="1" colspan="1">Prophylls concealed by the leaf sheaths; lemmas with mostly shorter lobed or unlobed apices; plants native, introduced from Mediterranean region, sometimes cultivated as ornamentals</td><td rowspan="1" colspan="1">
                      <bold>5</bold>
                    </td></tr><tr><td rowspan="1" colspan="1">4</td><td rowspan="1" colspan="1">Panicles contracted; lemma awns once-geniculate, first segment plumose; style 1</td><td rowspan="1" colspan="1">
                      <bold><italic><tp:taxon-name>
                            <tp:taxon-name-part taxon-name-part-type="genus" reg="Macrochloa">Macrochloa</tp:taxon-name-part>
                          </tp:taxon-name></italic></bold>
                      <sup>*</sup>
                    </td></tr><tr><td rowspan="1" colspan="1">–</td><td rowspan="1" colspan="1">Panicles open; lemma awns twice-geniculate, segments glabrous; styles 2</td><td rowspan="1" colspan="1">
                      <bold><italic><tp:taxon-name>
                            <tp:taxon-name-part taxon-name-part-type="genus" reg="Celtica">Celtica</tp:taxon-name-part>
                          </tp:taxon-name></italic></bold>
                      <sup>*</sup>
                    </td></tr><tr><td rowspan="1" colspan="1">5</td><td rowspan="1" colspan="1">Plants with multiple stiff branches from the upper nodes; pedicels sometimes plumose; Australian species cultivated as ornamentals in the Flora region</td><td rowspan="1" colspan="1">
                      <bold><italic><tp:taxon-name>
                            <tp:taxon-name-part taxon-name-part-type="genus" reg="Austrostipa">Austrostipa</tp:taxon-name-part>
                          </tp:taxon-name><sup>*</sup></italic></bold>
                    </td></tr><!--PageBreak--><tr><td rowspan="1" colspan="1">–</td><td rowspan="1" colspan="1">Plants not branching at the upper nodes, or with a few, flexible branches (<italic><tp:taxon-name><tp:taxon-name-part taxon-name-part-type="genus" reg="Pseudoeriocoma">Pseudoeriocoma</tp:taxon-name-part></tp:taxon-name></italic>); pedicels never plumose; species native, established introductions, or cultivated as ornamentals</td><td rowspan="1" colspan="1">
                      <bold>6</bold>
                    </td></tr><tr><td rowspan="1" colspan="1">6</td><td rowspan="1" colspan="1">Apices of the leaf blade sharp and stiff; caryopses obovoid, often with 3 smooth ribs at maturity; cleistogenes usually present in sheaths; plants adventive in California, native from Mexico southward</td><td rowspan="1" colspan="1">
                      <bold><italic><tp:taxon-name>
                            <tp:taxon-name-part taxon-name-part-type="genus" reg="Amelichloa">Amelichloa</tp:taxon-name-part>
                          </tp:taxon-name></italic></bold>
                    </td></tr><tr><td rowspan="1" colspan="1">–</td><td rowspan="1" colspan="1">Apices of the leaf blades acute to acuminate, never both sharp and stiff; caryopses fusiform, ovoid or obovoid, without ribs; cleistogenes sometimes present in sheaths</td><td rowspan="1" colspan="1">
                      <bold>7</bold>
                    </td></tr><tr><td rowspan="1" colspan="1">7</td><td rowspan="1" colspan="1">Lemma margins strongly overlapping over their whole length at maturity, lemma bodies usually rough throughout, apices with a membranous or indurate crown and not lobed; paleas ¼–½ the length of the lemmas, without veins, glabrous; plants native to North America and southward, South American species sometimes cultivated as ornamentals and escaped</td><td rowspan="1" colspan="1">
                      <bold><italic><tp:taxon-name>
                            <tp:taxon-name-part taxon-name-part-type="genus" reg="Nassella">Nassella</tp:taxon-name-part>
                          </tp:taxon-name></italic></bold>
                    </td></tr><tr><td rowspan="1" colspan="1">–</td><td rowspan="1" colspan="1">Lemma margins usually not or only slightly overlapping for some or all of their length at maturity, strongly overlapping in some species with smooth lemmas, lemma bodies usually smooth on the lower portion, apices often 1–2-lobed and never with a membranous or indurate crown; paleas from 1/3 as long as to equaling or slightly exceeding the lemmas, 2-veined at least on the lower portion, usually with hairs or both lemmas and paleas glabrous</td><td rowspan="1" colspan="1">
                      <bold>8</bold>
                    </td></tr><tr><td rowspan="1" colspan="1">8</td><td rowspan="1" colspan="1">Calluses 1.5–6 mm long, sharply pointed; plants perennial or annual, if perennial, awns 65–500 mm long, if annual, awns 50–100 mm long; panicle branches straight</td><td rowspan="1" colspan="1">
                      <bold>9</bold>
                    </td></tr><tr><td rowspan="1" colspan="1">–</td><td rowspan="1" colspan="1">Calluses 0.1–2 mm long, blunt to sharply pointed; plants perennial; awns 1–70 mm; panicle branches straight or flexuous</td><td rowspan="1" colspan="1">
                      <bold>12</bold>
                    </td></tr><tr><td rowspan="1" colspan="1">9</td><td rowspan="1" colspan="1">Lower ligules densely hairy, upper ligules less densely hairy or glabrous; awns plumose in lower segment, glabrous above, unigeniculate; plants perennial</td><td rowspan="1" colspan="1">
                      <bold><italic><tp:taxon-name>
                            <tp:taxon-name-part taxon-name-part-type="genus" reg="Pappostipa">Pappostipa</tp:taxon-name-part>
                          </tp:taxon-name></italic></bold>
                    </td></tr><tr><td rowspan="1" colspan="1">–</td><td rowspan="1" colspan="1">Ligules glabrous or inconspicuously pubescent, lower and upper ligules alike in vestiture; awns glabrous or pilose throughout or in lower segment; plants perennial or annual</td><td rowspan="1" colspan="1">
                      <bold>10</bold>
                    </td></tr><tr><td rowspan="1" colspan="1">10</td><td rowspan="1" colspan="1">Plants perennial; florets 7–25 mm long; awns scabrous or pilose on the first 2 segments, the terminal segment scabrous, or if pilose, the hairs 1–3 mm long</td><td rowspan="1" colspan="1">
                      <bold><italic><tp:taxon-name>
                            <tp:taxon-name-part taxon-name-part-type="genus" reg="Hesperostipa">Hesperostipa</tp:taxon-name-part>
                          </tp:taxon-name></italic></bold>
                    </td></tr><tr><td rowspan="1" colspan="1">–</td><td rowspan="1" colspan="1">Plants annual or perennial, if perennial, the florets 18–27 mm long and the awns plumose on the terminal segment, the hairs 5–6 mm long</td><td rowspan="1" colspan="1">
                      <bold>11</bold>
                    </td></tr><tr><td rowspan="1" colspan="1">11</td><td rowspan="1" colspan="1">Plants annual; glumes 12–20 mm long; florets 4–7 mm long; awn sparsely short hairy in basal segment only; plants adventive from Mediterranean, noxious weeds in Southern California</td><td rowspan="1" colspan="1">
                      <bold><italic>Stipelulla<sup>*</sup></italic></bold>
                    </td></tr><tr><td rowspan="1" colspan="1">–</td><td rowspan="1" colspan="1">Plants perennial (sometimes short-lived); glumes 60–90 cm long; florets 18–27 mm long; the awns plumose on the terminal segment, the hairs 5–6 mm long; plants cultivated ornamentals from Eurasia, not escaped</td><td rowspan="1" colspan="1">
                      <bold><italic><tp:taxon-name>
                            <tp:taxon-name-part taxon-name-part-type="genus" reg="Stipa">Stipa</tp:taxon-name-part>
                          </tp:taxon-name><sup>*</sup></italic></bold>
                    </td></tr><tr><td rowspan="1" colspan="1">12</td><td rowspan="1" colspan="1">Panicles to 60 cm long, delicate, nodding, branches capillary, loosely spreading to spreading in distant whorls; lemmas 2 mm long, coarsely scabrous distally, mar<!--PageBreak-->gins meeting or slightly gapped; callus with a brief ring of hairs; awns caducous, to 8 mm long, slender, scabrous, curved; anther 1, 0.8–1.4 mm long, apically thickened, not penicilliate; plants cultivated ornamentals from New Zealand, not escaped</td><td rowspan="1" colspan="1">
                      <bold><italic><tp:taxon-name>
                            <tp:taxon-name-part taxon-name-part-type="genus" reg="Anemanthele">Anemanthele</tp:taxon-name-part>
                          </tp:taxon-name><sup>*</sup></italic></bold>
                    </td></tr><tr><td rowspan="1" colspan="1">–</td><td rowspan="1" colspan="1">Panicles of various lengths, and shapes (similar in <italic><tp:taxon-name><tp:taxon-name-part taxon-name-part-type="genus" reg="Oloptum">Oloptum</tp:taxon-name-part></tp:taxon-name></italic>, but lemma surfaces smooth, margins widely gapped in middle and fused at base, callus glabrous); lemmas usually longer; awns various; anthers 3, not apically thickened, penicillate or not; plants sometimes cultivated</td><td rowspan="1" colspan="1">
                      <bold>13</bold>
                    </td></tr><tr><td rowspan="1" colspan="1">13</td><td rowspan="1" colspan="1">Florets usually dorsally compressed at maturity, sometimes terete; paleas as long as or longer than the lemmas and similar in texture and pubescence; lemma margins separate for their whole length at maturity</td><td rowspan="1" colspan="1">
                      <bold>14</bold>
                    </td></tr><tr><td rowspan="1" colspan="1">–</td><td rowspan="1" colspan="1">Florets terete or laterally compressed at maturity; paleas often shorter than the lemmas, sometimes less pubescent, sometimes as long as the lemmas and similar in texture and pubescence; lemma margins often overlapping for part or all of their length at maturity</td><td rowspan="1" colspan="1">
                      <bold>17</bold>
                    </td></tr><tr><td rowspan="1" colspan="1">14</td><td rowspan="1" colspan="1">Callus barbed with a dense ring of flexuous hairs, hairs 1.0–1.5 mm long; style 1; lodicules 2; elongated leaf blades concentrated basally (above initial cataphylls), upper cauline leaves much reduced, only 0.8–1.8 cm long; lemma epidermal pattern saw-like</td><td rowspan="1" colspan="1">
                      <bold><italic><tp:taxon-name>
                            <tp:taxon-name-part taxon-name-part-type="genus" reg="Oryzopsis">Oryzopsis</tp:taxon-name-part>
                          </tp:taxon-name></italic></bold>
                    </td></tr><tr><td rowspan="1" colspan="1">–</td><td rowspan="1" colspan="1">Callus glabrous or with short straight hairs forming a sparse ring, hairs 0.1–0.5 mm long; styles 2; lodicules 2 or 3; awn central; cauline leaves well developed, similar to basal leaves, or somewhat shorter but not strongly reduced; lemma epidermal pattern saw-like or maize-like</td><td rowspan="1" colspan="1">
                      <bold>15</bold>
                    </td></tr><tr><td rowspan="1" colspan="1">15</td><td rowspan="1" colspan="1">Glumes 5–9-veined, with faint or prominent transverse veinlets; basal leaf blades absent (leaves cataphyllous) then up to 2 cm long; mid- and upper cauline leaves several, up to 35 cm long and 2 cm wide</td><td rowspan="1" colspan="1">
                      <bold><italic><tp:taxon-name>
                            <tp:taxon-name-part taxon-name-part-type="genus" reg="Patis">Patis</tp:taxon-name-part>
                          </tp:taxon-name></italic></bold>
                    </td></tr><tr><td rowspan="1" colspan="1">–</td><td rowspan="1" colspan="1">Glumes 1–3-veined, transverse veinlets absent (rarely present, never prominent); basal leaf blades well developed or not (leaves cataphyllous or not), mostly 2–90 cm long or reduced; cauline leaves similar to basal leaves, or sometimes shorter or rudimentary</td><td rowspan="1" colspan="1">
                      <bold>16</bold>
                    </td></tr><tr><td rowspan="1" colspan="1">16</td><td rowspan="1" colspan="1">Plants with well-developed basal tufts leaves, blades slender; central vein of the lemma not prominent; lower panicle branches never whorled; anther apices glabrous; lemma epidermal pattern Saw-like; awns caducous and straight and basally slightly twisted, or persistent and geniculate with a strongly twisted first segment; plants native</td><td rowspan="1" colspan="1">
                      <bold><italic><tp:taxon-name>
                            <tp:taxon-name-part taxon-name-part-type="genus" reg="Piptatheropsis">Piptatheropsis</tp:taxon-name-part>
                          </tp:taxon-name></italic></bold>
                    </td></tr><tr><td rowspan="1" colspan="1">–</td><td rowspan="1" colspan="1">Plants without basal tufts of leaves, blades 2–10 mm wide; central vein of the lemma prominent; lower panicle branches whorled with 3‒30 or more per node; anther apices minutely bearded; lemma epidermal pattern Maize-like; awns persistent or caducous, straight, never twisted; plants adventive from Eurasia</td><td rowspan="1" colspan="1">
                      <bold><italic><tp:taxon-name>
                            <tp:taxon-name-part taxon-name-part-type="genus" reg="Oloptum">Oloptum</tp:taxon-name-part>
                          </tp:taxon-name><sup>*</sup></italic></bold>
                    </td></tr><tr><td rowspan="1" colspan="1">17</td><td rowspan="1" colspan="1">Glumes without evident venation, glume apices rounded to acute; plants subalpine to alpine, sometimes growing in bogs</td><td rowspan="1" colspan="1">
                      <bold>18</bold>
                    </td></tr><tr><td rowspan="1" colspan="1">–</td><td rowspan="1" colspan="1">Glumes with 1–3(5) evident veins or the glume apices attenuate; plants growing from near sea level to subalpine or alpine habitats, not growing in bogs</td><td rowspan="1" colspan="1">
                      <bold>19</bold>
                    </td></tr><!--PageBreak--><tr><td rowspan="1" colspan="1">18</td><td rowspan="1" colspan="1">Awns strigillose in lower part; lemma lobes inconspicuous (0.1–0.4 mm); callus sharp; panicles narrow to loosely contracted; anthers penicillate, 0.5–1.5 mm long</td><td rowspan="1" colspan="1">
                      <bold><italic><tp:taxon-name>
                            <tp:taxon-name-part taxon-name-part-type="genus" reg="Ptilagrostiella">Ptilagrostiella</tp:taxon-name-part>
                          </tp:taxon-name></italic></bold>
                    </td></tr><tr><td rowspan="1" colspan="1">–</td><td rowspan="1" colspan="1">Awns hairy throughout, lemma lobes prominent (up to 0.8 mm); callus blunt; the hairs on the lowest segment 1–2 mm long; panicles open with spreading branches these sometimes loosely contracted; anthers glabrous, 1.2–3 mm long</td><td rowspan="1" colspan="1">
                      <bold><italic><tp:taxon-name>
                            <tp:taxon-name-part taxon-name-part-type="genus" reg="Ptilagrostis">Ptilagrostis</tp:taxon-name-part>
                          </tp:taxon-name></italic></bold>
                    </td></tr><tr><td rowspan="1" colspan="1">19</td><td rowspan="1" colspan="1">Paleas with prolonged veins almost reaching the tip of the lemma lobes, the veins 1–3 mm long; lemma apices 2-lobed, narrow, the lobes 1–3 mm long</td><td rowspan="1" colspan="1">
                      <bold><italic><tp:taxon-name>
                            <tp:taxon-name-part taxon-name-part-type="genus" reg="Barkworthia">Barkworthia</tp:taxon-name-part>
                          </tp:taxon-name></italic></bold>
                    </td></tr><tr><td rowspan="1" colspan="1">–</td><td rowspan="1" colspan="1">Paleas without prolonged veins or if prolonged never more than 0.3 mm long; lemma apices unlobed or if lobed, the lobes usually obtuse and never more than 2.1 mm long</td><td rowspan="1" colspan="1">
                      <bold>20</bold>
                    </td></tr><tr><td rowspan="1" colspan="1">20</td><td rowspan="1" colspan="1">Lemma bodies with hairs to 0.15 mm long over most of their length, and a tuft of pappus-like hairs at the apex to 3–4 mm long; awns glabrous; ligules with lateral tufts of hairs to 2 mm long; anthers 0.8 mm long; plants native from Mexico southward, infrequently cultivated as an ornamental</td><td rowspan="1" colspan="1">
                      <bold><italic><tp:taxon-name>
                            <tp:taxon-name-part taxon-name-part-type="genus" reg="Jarava">Jarava</tp:taxon-name-part>
                          </tp:taxon-name></italic></bold>
                    </td></tr><tr><td rowspan="1" colspan="1">–</td><td rowspan="1" colspan="1">Lemma bodies with evenly distributed hairs of similar length or completely glabrous, sometimes with longer hairs around the base of the awn; basal segment of the awns sometimes with hairs up to 2 mm long; ligules without lateral tufts of hairs; anthers mostly longer; plants of Mexico and northward, infrequently cultivated as an ornamentals</td><td rowspan="1" colspan="1">
                      <bold>21</bold>
                    </td></tr><tr><td rowspan="1" colspan="1">21</td><td rowspan="1" colspan="1">Basal leaf sheaths becoming fibrous with age; panicle branches whorled below; apical lemma hairs 1–1.5 mm long; awns readily deciduous; upper culm ligules to 12 mm long; plants cultivated ornamentals from Asia, uncommon, not known to have escaped</td><td rowspan="1" colspan="1">
                      <bold><italic><tp:taxon-name>
                            <tp:taxon-name-part taxon-name-part-type="genus" reg="Neotrinia">Neotrinia</tp:taxon-name-part>
                          </tp:taxon-name><sup>*</sup></italic></bold>
                    </td></tr><tr><td rowspan="1" colspan="1">–</td><td rowspan="1" colspan="1">Basal leaf sheaths never fibrous, occasionally ribbon-like; panicle branches rarely whorled below; lemmas usually without apical lemmas hairs longer than those present on the body; upper culm ligules usually less than 5 mm long; plants native and widespread</td><td rowspan="1" colspan="1">
                      <bold>22</bold>
                    </td></tr><tr><td rowspan="1" colspan="1">22</td><td rowspan="1" colspan="1">Plants with woody, sometimes scandent bamboo-like culms, 3–6 mm thick below with ramified branching (usually, but sometimes absent in immature specimens of <italic><tp:taxon-name><tp:taxon-name-part taxon-name-part-type="genus" reg="Pseudoeriocoma">P.</tp:taxon-name-part><tp:taxon-name-part taxon-name-part-type="species" reg="hirticulmis">hirticulmis</tp:taxon-name-part></tp:taxon-name></italic>) at the middle and upper nodes, with (2) 3 to 13 nodes</td><td rowspan="1" colspan="1">
                      <bold><italic><tp:taxon-name>
                            <tp:taxon-name-part taxon-name-part-type="genus" reg="Pseudoeriocoma">Pseudoeriocoma</tp:taxon-name-part>
                          </tp:taxon-name></italic></bold>
                    </td></tr><tr><td rowspan="1" colspan="1">–</td><td rowspan="1" colspan="1">Plants with neither woody nor scandent bamboo-like culms, usually less than 2 mm thick below and never with ramified branching at the middle and upper nodes, with 2 to 3 or up to 5 nodes in a few species</td><td rowspan="1" colspan="1">
                      <bold>23</bold>
                    </td></tr><tr><td rowspan="1" colspan="1">23</td><td rowspan="1" colspan="1">Lower culm internodes densely pubescent for 3–9 mm below the nodes, the hairs retrorse with shorter hairs and less densely pubescent elsewhere; known only from southern California and Baja California</td><td rowspan="1" colspan="1">
                      <bold><italic><tp:taxon-name>
                            <tp:taxon-name-part taxon-name-part-type="genus" reg="Thorneochloa">Thorneochloa</tp:taxon-name-part>
                          </tp:taxon-name></italic></bold>
                    </td></tr><tr><td rowspan="1" colspan="1">–</td><td rowspan="1" colspan="1">Lower culm internodes glabrous or if pubescent then only to 5 mm below the nodes, usually glabrous elsewhere or if hairy the hairs usually not retrorse; widely distributed in western North America</td><td rowspan="1" colspan="1">
                      <bold><italic><tp:taxon-name>
                            <tp:taxon-name-part taxon-name-part-type="genus" reg="Eriocoma">Eriocoma</tp:taxon-name-part>
                          </tp:taxon-name></italic></bold>
                    </td></tr><!--PageBreak--></tbody></table></table-wrap></sec><sec sec-type="Excluded name" id="SECID0ED6CK"><title>Excluded name</title></sec></tp:treatment-sec><tp:treatment-sec><!--Section generated to contain objects referenced in tp:taxon-treatment.--><fig id="F5" position="float" orientation="portrait"><object-id xmlns:xlink="http://www.w3.org/1999/xlink" content-type="arpha" xlink:type="simple">67d09dd9-b23b-57d6-8498-2d94210c7fb2</object-id><object-id xmlns:xlink="http://www.w3.org/1999/xlink" content-type="doi" xlink:type="simple">10.3897/phytokeys.126.34096.figure5</object-id><label>Figure 5.</label><caption><p><italic><tp:taxon-name><tp:taxon-name-part taxon-name-part-type="genus" reg="Thorneochloa">Thorneochloa</tp:taxon-name-part><tp:taxon-name-part taxon-name-part-type="species" reg="diegoensis">diegoensis</tp:taxon-name-part></tp:taxon-name></italic>: <bold>A</bold> lower culm node <bold>B</bold> panicle <bold>C</bold> glumes <bold>D</bold> floret <bold>E</bold> floret (close up). <italic><tp:taxon-name><tp:taxon-name-part taxon-name-part-type="genus" reg="Pseudoeriocoma">Pseudoeriocoma</tp:taxon-name-part><tp:taxon-name-part taxon-name-part-type="species" reg="eminens">eminens</tp:taxon-name-part></tp:taxon-name></italic>: <bold>F</bold> ligule <bold>G</bold> panicle <bold>H</bold> floret <bold>I</bold> floret (close up).</p></caption><graphic xmlns:xlink="http://www.w3.org/1999/xlink" xlink:href="phytokeys-126-089-g005.jpg" position="float" orientation="portrait" xlink:type="simple" id="oo_317895.jpg"><uri content-type="original_file" xlink:type="simple">https://binary.pensoft.net/fig/317895</uri></graphic></fig></tp:treatment-sec><ref-list><ref id="B3"><mixed-citation xmlns:xlink="http://www.w3.org/1999/xlink" xlink:type="simple"><person-group><name name-style="western"><surname>Barkworth</surname><given-names>ME</given-names></name></person-group> (<year>2007</year>) <article-title>10. <tp:taxon-name><tp:taxon-name-part taxon-name-part-type="tribe">Stipeae</tp:taxon-name-part></tp:taxon-name> Dumort.</article-title> In: <person-group><name name-style="western"><surname>Barkworth</surname><given-names>ME</given-names></name><name name-style="western"><surname>Capels</surname><given-names>KM</given-names></name><name name-style="western"><surname>Long</surname><given-names>S</given-names></name><name name-style="western"><surname>Anderton</surname><given-names>LK</given-names></name><name name-style="western"><surname>Piep</surname><given-names>MB</given-names></name></person-group> (<role>Eds</role>) <issue-title>Magnoliophyta: Commelinidae (in part): Poaceae, part 1.</issue-title><source>Oxford Universtiy Press, New York</source>, <fpage>109</fpage>–<lpage>186</lpage>.</mixed-citation></ref><ref id="B5"><mixed-citation xmlns:xlink="http://www.w3.org/1999/xlink" xlink:type="simple"><institution xlink:type="simple">Calflora</institution> (<year>2018</year>) Information on California plants for education, research and conservation. Berkeley, California: The Calflora Database (a non-profit organization). <ext-link xlink:type="simple" ext-link-type="uri" xlink:href="https://www.calflora.org/">https://www.calflora.org/</ext-link> [accessed 27 Dec 2018]</mixed-citation></ref><ref id="B43"><mixed-citation xmlns:xlink="http://www.w3.org/1999/xlink" xlink:type="simple"><person-group><name name-style="western"><surname>Valdés Reyna</surname><given-names>J</given-names></name><name name-style="western"><surname>Romaschenko</surname><given-names>K</given-names></name><name name-style="western"><surname>Peterson</surname><given-names>PM</given-names></name><name name-style="western"><surname>Soreng</surname><given-names>RJ</given-names></name></person-group> (<year>2013</year>) A molecular phylogeny and classification of <italic><tp:taxon-name><tp:taxon-name-part taxon-name-part-type="genus">Eriocoma</tp:taxon-name-part></tp:taxon-name></italic> and <italic><tp:taxon-name><tp:taxon-name-part taxon-name-part-type="genus">Pseudoeriocoma</tp:taxon-name-part></tp:taxon-name></italic> (<tp:taxon-name><tp:taxon-name-part taxon-name-part-type="family">Poaceae</tp:taxon-name-part></tp:taxon-name>: <tp:taxon-name><tp:taxon-name-part taxon-name-part-type="tribe">Stipeae</tp:taxon-name-part></tp:taxon-name>). Monocots V, 5<sup>th</sup> International Conference on Comparative Biology of Monocotyledons, New York, held at Fordham University Campus, Keating Hall Auditorium (Abstract 8 July 2013). <ext-link xlink:type="simple" ext-link-type="uri" xlink:href="https://www.regonline.com/builder/site/Default.aspx?EventID=1060172">https://www.regonline.com/builder/site/Default.aspx?EventID=1060172</ext-link></mixed-citation></ref></ref-list></tp:taxon-treatment>
